# Supplementary material for: Offspring born to influenza A virus infected pregnant mice have increased susceptibility to viral and bacterial infections in early life
Source: Nat Commun. 2021 Aug 16;12:4957. doi: 10.1038/s41467-021-25220-3 (PMC8368105; doi:10.1038/s41467-021-25220-3)
Supplement: Supplementary file 4 — Source Data [file 41467_2021_25220_MOESM4_ESM.xlsx]

## Sheet: figure 1
				Group and animal per group
1b				PBS																				poly(I:C)																								IAV
		Relative body mass [%] per day post infection	0	100	100	100	100	100	100	100	100	100	100	100	100	100	100	100	100	100	100	100	100	100	100	100	100	100	100	100	100	100	100	100	100	100	100	100	100	100	100	100	100	100	100	100	100	100	100
			1	98.52	96.07	95.47	95.14	99.41	100.38	95.6	95.09	98.67	100	99.57	96.83	99.03	96.77	98.19	98.62	97.71	98.48	99.06	100.44	91.64	92.74	95.23	91.58	92.07	94.4	93	93.21	94.55	94.81	102.93	88.05	94.69	98.24	92.52	97.2	96.94	94.34	92.13	92.31	98.62	99.06	97.8	98.7	95.02	97.71
			2	101.65	97.68	97.81	96.39	101.04	100.19	95.2	95.14	99.48	100.46	100.87	102.71	101.45	100.92	102.26	104.13	102.75	98.48	103.77	101.32	93.92	96.64	98.99	97.38	95.85	95.97	96.5	96.43	97.52	96.7	109.76	90.71	100.97	101.32	97.66	99.07	98.47	96.7	94.91	93.27	100.46	102.83	98.68	100.43	94.93	98.32
			3	101.74	100.85	99.8	98.35	103.18	101.52	96.59	97.2	101.21	103.2	103.46	103.62	104.83	105.99	104.98	104.13	108.72	103.55	104.72	104.39	95.3	97.74	101.75	98.18	98.97	98.51	98.08	98.15	101.98	99.53	112.2	96.46	103.86	106.17	101.4	102.8	101.53	100.47	101.39	100	104.15	103.3	101.32	104.76	87.43	87.9
			4	106.39	103.13	103.48	100.58	106.35	105.31	102.06	100.96	110.59	106.85	106.93	109.05	108.21	107.37	107.24	110.09	112.84	106.09	109.43	110.53	96.9	100.49	102.93	103.51	105.36	102.82	102.88	101.85	103.96	102.36	115.61	103.1	107.73	109.25	105.61	108.88	107.14	101.89	104.17	103.85	106.91	107.08	105.29	105.63	87.66	91.26
			5	112.11	108.81	108.66	107.17	111.3	112.52	106.35	107.66	115.83	113.24	112.99	113.57	112.56	112.44	113.12	113.3	113.3	108.12	113.21	118.42	103.66	108.06	110.11	109.69	108.91	105.56	107.38	108.86	109.9	108.49	123.9	107.08	112.56	114.98	109.81	113.55	112.76	107.55	109.26	109.13	114.75	113.21	112.78	111.69	92.82	96.4
			6	121.17	118	117.81	115.69	118.92	118.35	111.7	115.01	121.91	119.63	120.78	118.55	120.77	120.28	121.27	122.94	125.69	114.21	117.92	125	109.87	114.87	120.27	114.42	117.82	110.16	112.8	113.23	118.32	113.68	129.76	119.03	118.84	124.23	114.95	121.03	122.45	117.45	115.28	116.83	120.74	121.23	115.42	117.32	95.66	98.04
			7	127.86	123.83	125.77	122.59	125.41	127.98	118.64	124.55	130.17	128.31	125.11	127.6	127.05	125.81	128.96	131.19	133.03	121.83	125.47	131.14	116.68	120.5	126.44	119.5	123.51	118.86	115.8	120.24	125.74	118.87	137.07	126.11	128.99	130.84	121.5	125.23	127.55	123.11	122.69	121.63	128.11	126.42	122.03	126.84	102.51	103.64
			8	135.1	133.44	133.28	131.11	133.71	138.5	124.75	132.26	136.93	136.07	135.5	136.2	136.71	135.48	137.56	142.2	142.2	127.41	129.72	138.6	122.84	124.66	133.45	128.51	134.33	127.21	121.51	126.59	133.66	125.47	148.29	134.96	137.68	140.09	128.97	134.11	134.69	133.49	131.02	129.33	134.56	135.38	127.75	133.33	108.78	111.03
			9	143.95	142.11	141.24	139.17	143.19	142.96	133.84	140.61	145.91	145.21	145.02	147.06	140.1	141.47	143.89	150.46	153.21	132.99	141.04	149.56	130.86	130.72	141.9	135.28	141.88	134.22	129.43	173.5	142.08	133.96	156.1	148.67	147.34	147.58	136.92	139.72	145.41	140.57	137.5	137.5	146.08	143.4	137.44	143.29	119.42	119.35
			10	151.78	150.64	151.89	148.93	151	151.97	140.18	149.11	156.14	155.71	155.84	159.28	154.59	153.92	153.39	161.01	163.3	134.01	144.81	157.46	139.83	139.88	152.32	144.5	153.45	144.58	138.27	139.9	151.49	145.28	163.9	157.52	155.56	155.95	146.26	149.53	156.12	155.19	149.54	148.08	157.14	153.77	146.26	153.25	130.21	131.73
			11	161.85	162.06	162.19	159.09	161.8	166.38	151.61	159.39	167.66	168.49	167.53	171.49	157.97	164.52	166.06	175.23	170.64	141.62	151.42	171.49	151.47	151.39	165.06	154.44	163.57	155.46	148.23	150.62	162.87	153.3	177.56	169.03	172.95	169.16	156.07	158.88	166.84	164.15	162.5	156.25	171.89	168.87	159.91	168.83	143.46	141.82
			12	171.17	171.67	175.37	172.28	173.09	176.01	160.13	171.59	177.61	177.63	175.76	181	167.15	168.66	177.38	186.7	183.03	149.75	160.38	183.33	159.18	151.7	173.25	165.23	175.51	164.85	158.11	158.86	169.31	158.96	190.24	177.43	184.06	179.74	164.95	171.5	185.2	178.3	175	173.56	177.42	175.47	167.84	173.16	154.94	146.92
			13	184.72	183.85	185.37	179.5	187.75	186.72	170.01	182.74	191.58	186.76	186.58	193.67	184.06	185.71	121.72	125.23	126.15	154.31	117.45	191.67	169.01	164.67	185.55	173.77	186.85	176.42	166.82	166.53	181.19	167.92	145.37	111.06	193.72	129.07	172.9	178.04	193.88	186.32	184.72	184.62	191.24	181.6	175.77	186.58	165.36	157.38
			14	126.25	125.06	124.73	121.7	126.32	131.63	116.3	120.65	120.94	125.57	121.65	127.15	123.67	123.96	126.24	128.44	123.85	116.75	119.34	127.63	115.34	113.86	124.39	120.85	126.49	113.42	115.05	121.83	122.77	118.4	132.2	118.58	205.31	125.11	115.42	122.43	129.59	128.3	119.44	123.08	130.88	126.89	117.62	122.94	112.84	104.67
				Group and animal per group
1c				PBS										poly(I:C)										IAV
		Relative body mass [%] per day post infection	0	100	100	100	100	100	100	100	100	100	100	100	100	100	100	100	100	100	100	100	100	100	100	100	100	100	100	100	100	100	100
			1	106.283	101.734	106.322	102.956	105.851	102.525	97.9381	99.4764	104.348	102.174	100.505	95.9596	97.9275	96.3918	97.4359	94.6524	97.0149	100	100	99.4872	100.515	102.051	100	104.255	102.139	102.041	100.535	104.854	103.093	100
			2	102.094	103.468	105.172	104.433	102.66	102.02	98.4536	97.3822	106.832	104.348	102.02	98.9899	99.4819	100.515	98.4615	97.3262	101.493	101.622	101.047	100.513	98.9691	101.026	95.098	107.447	97.3262	101.02	102.674	104.369	105.155	100.5
			3	101.047	104.046	105.172	101.478	103.723	100.505	97.4227	101.047	103.727	104.348	103.535	97.9798	101.036	103.093	100	98.3957	103.483	99.4595	100.524	100	90.7216	94.359	88.7255	94.1489	90.9091	92.3469	94.6524	96.6019	100	91
			4	105.759	106.358	104.023	102.463	107.979	104.545	100.515	101.047	106.832	109.783	105.556	103.535	104.663	104.639	101.026	102.139	105.473	105.946	106.283	103.077	88.6598	92.3077	86.7647	92.0213	88.7701	90.8163	92.5134	95.6311	94.8454	87.5
			5	105.759	108.671	105.172	105.419	107.979	103.535	99.4845	101.047	103.727	107.065	107.071	101.01	103.109	103.608	101.026	104.278	104.478	104.324	102.094	103.59	88.6598	94.359	85.2941	91.4894	86.631	92.8571	93.0481	96.1165	93.299	84.5
			6	107.853	105.202	106.322	106.897	106.383	103.535	100	100.524	104.969	104.348	106.566	101.515	102.591	105.155	101.538	102.139	104.478	106.486	103.665	104.103	89.6907	93.3333	85.2941	92.0213	85.5615	95.4082	91.9786	92.7184	91.7526	84
			7	105.759	104.624	108.046	108.374	107.979	103.03	99.4845	103.141	104.969	106.522	105.051	101.01	102.073	105.67	104.103	101.604	105.97	106.486	103.141	105.641	82.9897	86.6667	80.8824	84.0426	81.2834	89.2857	86.631	86.4078	87.1134	79
			8	102.618	103.468	109.195	104.926	105.851	100.505	101.031	102.618	106.211	105.435	104.04	101.01	103.627	106.186	101.538	103.743	109.453	108.108	104.712	105.641	78.3505	82.5641	78.4314	81.9149	78.6096	83.1633	83.9572	89.3204	86.5979	77
			9	105.759	107.514	105.172	101.478	110.638	103.03	104.639	103.665	103.727	108.152	103.535	105.556	105.181	106.701	101.026	104.278	105.97	108.649	104.188	101.026	78.3505	81.0256	79.4118	80.3191	80.2139	82.1429	86.631	94.1748	88.1443
			10	105.759	109.827	105.747	101.97	109.574	101.515	105.155	102.618	103.106	105.435	106.061	102.525	104.145	104.639	101.538	106.952	104.975	104.865	102.618	101.538	79.8969	82.5641	82.3529	83.5106	82.8877	83.6735	93.0481	102.427	96.3918
			11	106.283	108.671	106.897	104.926	105.851	101.515	102.577	103.141	104.969	103.261	106.061	102.02	100.518	102.577	101.538	103.209	105.473	105.946	102.618	103.59		86.1538				87.7551	102.674	102.427	101.546
			12	106.806	106.358	110.92	105.911	110.106	104.04	105.155	105.759	109.317	109.239	107.071	103.03	103.627	105.67	106.154	102.674	111.443	110.27	104.188	107.692		95.8974				92.3469	104.813	105.34	103.093
			13	105.236	106.358	110.92	103.448	110.106	105.556	105.67	103.665	108.696	109.783	106.061	104.04	104.663	104.639	103.077	102.139	107.463	109.189	104.188	106.667		99.4872				95.9184	101.07	103.883	102.062
			14	111.518	110.983	112.069	108.374	111.702	104.545	106.701	105.236	112.422	108.152	112.626	107.576	106.218	107.732	104.103	106.952	108.955	108.649	106.806	105.641		101.538				101.02	105.348	108.252	103.608
1e			Group and day post infection
			1			3			6
			PBS	poly(I:C)	IAV	PBS	poly(I:C)	IAV	PBS	poly(I:C)	IAV
		lung IAV titer [PFU/g] per mouse	1	1	5.72	1	1	7	1	1	5.91
			1	1	6.38	1	1	6.84	1	1	5.58
			1	1	6.22	1	1	6.78	1	1
			1	1	6.36	1	1	7.44	1	1	6.47
				1	6.27	1		7.38	1	1	6.49
				1	6.48			7.39	1	1
1f			Group and day post infection
			1			3			6
			PBS	poly(I:C)	IAV	PBS	poly(I:C)	IAV	PBS	poly(I:C)	IAV
		Lung IL-6 [pg/g] per mouse	1	1	1	177.93	37.88	3535.89	36.86	77.34	3511.3
			1	7.28	106.07	32.16	1	4421.38	5.68	38.72	1941.63
			1	1	1	77.02	6.15	4179.66	1	1	1998.26
			1	13.47	1	1	1	2613.96	15.04	1	2546.43
			1	1	31.44	1	5.97	2673.94	28.12	1	2171.9
			93.52	1	59.64	1	1	3433.08	40.98	1	1130.43
			1	14.81	36.61	5.42	12.2	2625.09	25.24	90.21
			52	102.31	220.7	35.67	41.15	2424.46		42.47
			23.27	84.07	70.92	102.31		896.07		43.43
			113.67	78.8	117.8	158.93
					29.28
1g			Group and day post infection
			1			3			6
			PBS	poly(I:C)	IAV	PBS	poly(I:C)	IAV	PBS	poly(I:C)	IAV
		Lung TNF-alpha [pg/g] per mouse	1	146.77	1	1	58.69	266.7	65.33	1	420.8
			1	129.3	1	1	99.5	304.94	86.23	41.18	401.63
			1	112.52	1	1	52.22	243.75	42.25	19.5	399.69
			5.8	137.85	1	1	41.85	204.62	58.53	28.19	416.95
			1	67.66	1	1	54.32	403.11	6.14	89.46	82.79
			460.63	138.25	38.18	25.55	1	433.53	18.91	2.07	106.29
			389.26	57.63	66.13	55.49	97.04	381.32	15.9	70.21
			38.31	65.38	20.8	25.67	28.72	70		17.96
			21	33.74	38.64	117.36		37.66		25.93
			16.85	44.46	1.34	93.21
			89.11
1h			Group and day post infection
			1			3			6
			PBS	poly(I:C)	IAV	PBS	poly(I:C)	IAV	PBS	poly(I:C)	IAV
		Lung MCP-1 [pg/g] per mouse	864.06	603.15	299.36	512.63	412.5	14215.9	548.76	398.9	13768.7
			1162.04	1063.68	283.55	457.65	389.41	15687.7	754.73	459.13	12690.5
			350.28	717.94	121.38	510.22	348.67	15304.4	478.24	422.81	11395.5
			230.14	634.86	118.39	308.46	448.62	3511.24	363.02	341.81	11099
			214.07	571.26	62.06	311.79	400	4610.65	585.25	441.48	3155.85
			265.22	977.37			431.15		777.07	330	3714.43
				1033.89			719.43		433.71	192.84
				984.07			516.28			416.99
				549.78						433.7
				539.64
1i			Group and day post infection
			1			3			6
			PBS	poly(I:C)	IAV	PBS	poly(I:C)	IAV	PBS	poly(I:C)	IAV
		Plasma IL-6 [pg/ml] per mouse	10.46	7.06	4.23	13.72	22.71	33.87	7.06	3.71	67.62
			11.18	42.05	3.99	8.99	20.68	29.2	8.48	5.99	16.64
			2.5	2.84	1.67	8.99	26.6	20.12	3.36	11.54	37.81
			2.7	5.64	2.07	7.18	5.99	7.71	7.59	15.72	115.19
			2.42	27.12	1.28		22.34	5.53	5.87	13.17	9.93
			2.63	16.09			26.04	7.53	4.38	8.48	4.54
				1.93			7.09		5.7	3.37
				2.28						14.48
				2.07						2
1j			Group and day post infection
			1			3			6
			PBS	poly(I:C)	IAV	PBS	poly(I:C)	IAV	PBS	poly(I:C)	IAV
		Plasma TNF-alpha [pg/ml] per mouse	4.3	2.05	2.99	6.17	1	3.73	1.36	1	7.67
			1	1	2.99	1	3.59	1.18	2.05	4.02	8.76
			1	5.12	1	3.3	8.16	3.87	1	1	4.3
			2.85	9.85	1.34	2.22	5.91	2.41	1	7.92	6.17
			1.89	7.43	1.3	2.93	3.87	1.37	2.59	6.55	1.81
			2.07	1.26	1		3.87	1.08	2.63	3.44	1.85
				1.45			1.85		2.48	7.41
				2.52						9.9
										2.85
1k			Group and day post infection
			1			3			6
			PBS	poly(I:C)	IAV	PBS	poly(I:C)	IAV	PBS	poly(I:C)	IAV
		Plasma MCP-1 [pg/ml] per mouse	33.13	28.13	29.98	47.65	14.23	9.06	32.1	7.46	32.79
			25.43	149.15	22.95	26.61	21.21	5.61	70.17	20.76	37.07
			11.82	42.27	1	7.13	43.14	13.06	19.85	26.99	26.22
			6.07	58.45	1.82	8.97	20.76	5.04	27.76	45.71	18.42
			6.69	102.6	1	9.92	28.51	1	12.47	28.13	16.47
			9.81	67.96	1		26.22	1	16.3	38.64	10.37
				15.78			13.34		20.34	23.72
				12.67						22.81
				20.34						15.78
1l			Group and day post infection
			1			3			6
		Plasma corticosterone [pg/ml Log10] per mouse	5.04	4.92	4.76	4.75	4.99	5.57	4.81	5.53	5.69
			5.02	5.02	4.91	4.71	4.95	5.58	4.99	5.7	5.68
			5.05	5.21	5.09	5.08	5.3	5.29	5.3	5.41	5.64
			4.99	5.33	4.97	5.06	5.15	5.14		5.3
			5.04	5.65	5	4.97	4.99	4.89		5.17
			5.23	5.46	4.79	5.08	5.02	4.55		5.23
			5.15	5.36	5.01	5.13	5.23	5.02
			5.08		5.14	5.28		5.28
			5.01		5.11	5.03		5.21
					5.01	5.19		5.28
					5	4.99		5.23
1m			Group and day post infection
			1			3			6
		Plasma progesterone [pg/ml Log10] per mouse	4.72	4.72	4.89	4.83	4.8	5.02	4.71	4.77	4.96
			4.89	4.05	4.93	4.85	4.76	4.85	4.8	4.99	4.91
			4.67	4.8	4.88	4.71	4.89	5	4.86	4.88	4.97
			4.4	4.8	5.08	5.03	4.93	4.7		5.01
			4.71	4.73	5.01	4.59	4.94	4.82		4.95
			4.9	4.79	5.05	4.43	4.84	4.92		4.87
			4.82	5	4.77	4.36	4.88	5.02
			4.96		4.88	4.8	5	5.15
			4.82		4.83	4.8		5.22
					5.04	4.93		4.74
					4.85	4.86
[truncated: 22 more columns]

## Sheet: figure 2
			Group
2b			PBS	poly(I:C)	IAV
		gestational length [d] per mouse	19.5	18.5	18.5
			19.5	18.5	19.5
			18.5	19.5	18.5
			19.5	18.5	19.5
			19.5	19.5	19.5
			19.5	18.5	19.5
			19.5	18.5	19.5
			18.5	18.5	18.5
			18.5	19.5	19.5
			19.5	19.5	18.5
			18.5	19.5	18.5
			19.5	19.5	19.5
			19.5	19.5	19.5
			19.5	19.5	19.5
			19.5	19.5	19.5
			19.5	19.5	19.5
			19.5	19.5	19.5
			19.5	19.5	19.5
			19.5	19.5	19.5
			19.5	19.5	19.5
			19.5	19.5	19.5
			19.5	19.5	19.5
			19.5	19.5	19.5
			19.5	19.5	19.5
			19.5	19.5	19.5
			19.5	19.5	19.5
			20.5	19.5	19.5
			19.5	19.5	19.5
			19.5	19.5	19.5
			19.5	19.5	19.5
			18.5	19.5	19.5
			18.5	19.5	19.5
			19.5	19.5	19.5
			19.5	20.5	19.5
			18.5	19.5	19.5
			19.5	19.5	19.5
			19.5	18.5	18.5
			19.5	19.5	18.5
			19.5	19.5	19.5
			19.5	19.5	19.5
			18.5	19.5	19.5
			19.5	20.5	19.5
			19.5	19.5	19.5
			19.5	19.5	19.5
			19.5	18.5	19.5
			19.5	18.5	19.5
			19.5	18.5	18.5
			19.5	19.5	19.5
			19.5	19.5	20.5
			19.5	19.5	19.5
			19.5	18.5	18.5
			19.5	19.5	19.5
			19.5	18.5	19.5
			20.5	19.5	20.5
			19.5	19.5	19.5
			19.5	19.5	19.5
			19.5	19.5	19.5
			19.5	19.5	19.5
			19.5	19.5	19.5
			19.5	19.5	19.5
			19.5	19.5	19.5
			19.5	19.5
			19.5	19.5
			19.5	19.5
			19.5	19.5
			19.5
2c			Group and time point
			E17.5			post partum
			PBS	poly(I:C)	IAV	PBS	poly(I:C)	IAV
		Litter size per dam	8	10	7	9	8	8
			8	9	6	8	6	8
			7	8	8	7	8	9
			7	8	9	9	8	7
			7	4	8	9	8	9
			8	10	4	8	10	7
			7		9	2	7	8
			9		7	8	3	10
			9		10	9	6	8
			7		9	9	7	10
			8		7	9	9	8
			8		7	8	8	9
			4		7	7	7	7
			8			7	8	6
						6	9	7
						8	9	9
						12	3	8
						7	8	11
						8	8	9
						9	2	10
						8	7	7
						10	6	10
						9	7	7
						6	9	9
						8	8	9
						9	7	7
						10	9	7
						3	9	10
						7	10	10
						7	1	7
						2	9	8
						9	9	7
						9	10	7
						9	11	9
						8	9	7
						9	5	8
						9	8	9
						7	10	8
						5	6	7
						8	9	7
						9	5	10
						8	6	9
						7	9	2
						5	11
						7	8
						7	12
						6	2
						7	8
						9
						5
						7
						10
						10
2d					% within litters
					male	female
		Group and time point	E17.5	PBS	49	51
				poly(I:C)	41	59
				IAV	59	41
			post partum	PBS	44	56
				poly(I:C)	53	47
				IAV	50	50
2e			Group
			PBS	poly(I:C)	IAV
		Placental mass [g] per fetus	0.1	0.119	0.105
			0.105	0.094	0.115
			0.089	0.119	0.137
			0.096	0.109	0.118
			0.109	0.1	0.113
			0.107	0.126	0.112
			0.116	0.162	0.123
			0.102	0.096	0.113
			0.102	0.123	0.109
			0.115	0.136	0.104
			0.126	0.1	0.106
			0.129	0.113	0.113
			0.097	0.17	0.095
			0.117	0.18	0.107
			0.105	0.16	0.106
			0.109	0.141	0.112
			0.104	0.093	0.101
			0.11	0.14	0.115
			0.11	0.168	0.117
			0.105	0.17	0.134
			0.105	0.131	0.103
			0.103	0.131	0.119
			0.06	0.107	0.123
			0.083		0.087
			0.11		0.09
			0.113		0.088
			0.097		0.094
			0.1		0.086
			0.105		0.108
			0.106		0.109
			0.096		0.1
			0.112		0.097
			0.087		0.095
			0.095		0.095
			0.102		0.106
			0.082		0.1
			0.089		0.085
			0.098		0.13
			0.075		0.16
			0.1		0.095
			0.093		0.135
			0.057		0.111
			0.086		0.116
			0.11
			0.107
			0.088
			0.091
			0.078
			0.099
			0.088
			0.104
			0.095
			0.109
			0.11
			0.088
			0.094
			0.096
			0.094
			0.103
			0.084
			0.088
			0.103
			0.103
			0.094
			0.115
			0.09
			0.119
			0.094
			0.13
			0.136
			0.127
			0.066
2f			Group and and Relative mRNA expression levels (N0 (GOI) / N0 (Ywhaz)) per mouse
			PBS					Poly(I:C)								IAV
		Grb10	0.99	0.883	0.803	1.021	1.302	0.705	0.899	0.845	1.391	0.667	0.506	0.756	0.91	1.175	0.622	2.501	0.692	1.033	1.783
		Igf2	1.056	1.418	0.845	0.539	1.143	1.085	2.168	1.536	0.89	1.202	1.019	2.461	2.016	1.043	0.965	0.687	1.014	1.232	0.88
		Slc38a1	0.81	0.965	1.129	1.174	0.922	1.034	1.168	0.988	1.14	1.137	1.096	1.169	1.189	0.92	1.125	0.847	0.929	0.951	1.117
		Slc38a2	1.145	1.408	0.794	0.604	1.049	1.513	1.892	1.308	1.537	1.131	1.497	2.033	1.731	2.065	1.34	1.116	1.774	1.636	1.252
2g			Sex and group
			male			female
			PBS	poly(I:C)	IAV	PBS	poly(I:C)	IAV
		Body mass [g] per mouse	1.03	0.9	1.018	0.897	0.947	1.062
			0.925	0.995	0.937	0.999	0.97	1.026
			1.027	0.978	0.997	1.028	0.961	1.003
			0.961	0.935	0.944	1.006	0.934	1.011
			0.998	0.965	0.966	0.987	0.77	0.82
			1.017	0.955	0.875	0.946	0.978	0.996
			0.888	1.082	0.92	1.015	0.933	0.915
			0.912	1.079	1.047	0.993	0.737	0.939
			0.948	0.951	0.971	0.98	0.99	0.947
			1.169	0.94	0.916	0.941	0.928	0.9
			1.172	0.903	0.836	0.893	1.055	0.868
			1.209	0.958	0.809	0.947	0.85	0.909
			1.083	0.875	0.754	0.93	0.844	1.008
			1.154	1.1	0.737	1.085	0.952	0.922
			1.075	1.051	0.6	1.12	0.987	0.8
			1.08	0.96	0.9	1.1	0.865	0.8
			1.164	0.82	0.797	1.09	0.927	0.881
			1.284	0.835	0.777	1.158	0.814	0.877
			1.067	0.975	0.734	1.088	0.84	0.823
			1.026	0.904	0.81	1.047	0.901	0.879
			1.011		0.832	0.988	0.882	0.841
			1.041		0.898	1.067	0.943	0.715
			1.441		0.769	1.043	1.084	0.698
			1.352			1.094	1.131	0.881
			1.231			1.276	0.873	0.936
			1.358			1.187	0.887	0.892
			1.393				0.935	0.75
			1.284				0.841	0.848
			1.276				0.883	0.906
								0.696
								0.743
								0.785
								0.848
								0.83
								0.787
2h			Sex and group
			male			female
			PBS	poly(I:C)	IAV	PBS	poly(I:C)	IAV
		Body mass [g] per mouse	7	6.9	7.2	7	7	6.8
			7.2	7.3	6.7	7	7.1	6.8
			6.9	7.1	6.8	6.3	7.1	7
			7.3	6.8	6.8	6.1	7.1	7.1
			6.3	7	7	5.7	5.5	7.2
			6.4	5.1	7.4	6.2	5.4	7.2
			6.3	5.5	7.4	6.6	5.9	3.9
			6.5	7.5	7.6	6.5	4.8	4.9
			9.5	7.9	7.5	9.5	5.1	4.5
			9.6	7.3	7.4	6.4	4.6	4.4
			6.5	7.8	6.3	7.8	5.6	7.1
			6.5	6.7	7.3	7.6	7.7	6.9
			7.4	7.3	6.9	7.9	7.5	6.8
			7.5	7.3	7.4	7.7	7.7	7.2
			7.6	7.7	7.1	7.6	7.3	7.2
			6.5	7.1	7.3	7.8	7.6	7.1
			7.3	6.1	7	7.6	7.2	6.8
			6.2	6.5	6.8	7.3	6.2	7.1
			6.9	6.1	7	7.7	5.9	6.9
			7.9	6.3	6.5	7.4	5.6	6.9
			7.9	6.3	7	8.2	7.5	5
			6.4	7.9	5.1	6.9	7.7	5
			6.5	7.7	5	6.9	7.9	5
			6.6	7.7	5.2	6.5	7.6	5
			6.5	7.8	5.1	6.6	7.6	4.9
			9.3	7.7	6.4	6.4	7.6	6.1
			8.9	7.6	6.3	6.5	6.8	6.1
			8	8.5	6.2	6.4	8.2	6.6
			8.2	8.3	6.4	6.6	8.1	6.7
			8.1	7	6.8	9.1	8.2	6.6
			8.3	6.9	6.6	7.9	8.1	6.8
			8.1	7	6.7	8.3	6.7	7
			8.9	7.8	7.4	8	6.5	6.6
			6.8	8	7.5	8.1	6.8	6.9
			7.1	8	6.5	8.4	7.7	6.3
			7.1	7.6	7	7.4	7.3	6.6
			7.5	7.5	6.8	6.9	7.5	5.5
			7.6	7.5	7.2	6.9	7.2	6.7
			7.4	6.8	6.4	7.5	7.5	7
			8.1	7.2	5.8	7.6	7.1	7.5
			7.6	7	6.4	7.5	7	7.4
			7.9	7.5	5.8	7.8	6.7	6.9
			7.2	7.3	5.9	7.8	6.9	7.1
			7	7.1	5.7	7.9	6.9	6.4
			8.3	7.5	8.4	7.2	6.7	6.3
			6.3	7.2	7.5	7.3	7.2	6.6
			6.5	7.3	7.7	6.9	7.3	6.1
			7.6		4.2	6.7	7.5	6.3
			5.8		4.5	6.5	7.1	6.2
			6.7		4.5	6.6		5.5
			5.3		4.6	6.9		5.1
			7.1		4.8	6.6		5.3
			6.9		4.5	6.5		7.3
			7.2		6.7	7.2		7
					7	7.3		7.2
					6.9	7.1		4.5
					6.8			4.4
					6.6			4.8
					6.6			4.3
								4.8
								4.3
								6.7
								6.6
								6.9
								7
								6.6
								6.4
2i			Sex and group
			male			female
			PBS	poly(I:C)	IAV	PBS	poly(I:C)	IAV
		Body mass [g] per mouse	27.1	23.1	22.9	18.9	18.2	17.9
			26.3	25.1	23	18.3	18.7	18.9
			25.4	24.2	24.2	18.9	17.6	19.4
			26.2	22.8	23	20	18.8	19.4
			24.9	25.6	21.8	20.9	19.1	19.6
			23.8	23.4	22.1	16.8	18.9	17.9
			25	23	23.2	18.9	20	17.8
			22.3	23.3	21.5	18.7	20	18.2
			23.9	23.2	22.3	19.9	18.7	18.6
			25.7	21.9	23.6	19.3	19.9	18.6
			24.4	21.6	24	21.2	21.3	18.3
			23.7	20.9	21.6	20.5	19.7	19.5
			24.1	20.9	23.5	16.8	18.4	18.4
			20.9	23.4	24.6	19.1	18.6	20
			23.5	24.3	23.6	18	17.6	19
			23	21.7	23	18.7	17.8	17.9
			23.9	21	22	18.1	15.5	15.7
			22.5	21.1	20.7	18.7	19.3	16.5
			22.7	20.9	22.9	18.4	19.3	16.7
			21.4	19.8	22.9	18.6	18.8	16.6
			22.2	22.5	21.3	17.8	18.6	17.5
			23.1	24.3	23.6	20.2	18.2	16.8
			21.6	24.1	21.2	18.9	17	14.8
			21.6	22.4	23.7	18	16.8	17
			22.5	21.7	21.9	19.4	17.8	14.2
			20.3	20.3	20	18.5	15.4	21.1
			21.7	23.7	18	16.9	17.9	16
			21.6	23.8	19	17.6	19.4	16.8
			22.1	20.2	21	17	19.3	16.4
			22.7	20.9	17.7	18.2	20.4	16.7
			21.8	22.2	20.3	18.2	19.6	15.5
			22.8	24.2	22.5	18.3	18.7	17
			24.5	23.7	20.2	18.5	19.5	19.9
			23.4	23.8	20.7	19.2	20.3	17.4
			20	20.1	20.6	18.2	19.1	19
			19	19.6	22.1	18.3	20.7	16.1
			20.3		23.1	19.1	18.9	15.8
			22.5		21	18.3	18	16
			20.8		21.2	20.4	16.3	16.5
			18.5		19.9	17.5	15	17.5
			23.5		20.6	20	17.5	15.2
			22.6		22	20.2	18	16.3
			24.8		23	17.1	19.1	18.8
			18.6		22.9	16.4	14.4	15.9
			18		22.4	16.2	14.2	20.9
			19		22	17.4	15	15.3
			18.7		22.2	19.3		15.6
			25.8		17.3	17.1		16.8
					19.3	16.7		18
					19.2	15.3		17.3
					19.2	20.5		17.5
					22.2	18.1		15.7
					23.1	16.9		14.9
					21.1	14.9		15.4
					21.8	16.8		17
					20.8	15.3		14.9
					21.6	13.9		15.2
					21.9
					22.6
					21.8
					22.3
					22.3
					17.9
					20.1
					19.9
					21.3
					17
					21.4
					19.7
2j				Group
				PBSIAV-foster		IAVPBS-foster
		Average relative fetus mass [%] per day post birth	0	100	100	100	100
			1	110.83	114.17	115.13	113.79
			2	126.67	134.17	135.29	141.38
			3	153.33	163.33	163.87	172.41
			4	188.33	202.5	194.12	215.52
			5	221.67	227.5	224.37	240.52
			6	257.5	260	260.5	278.45
			7	285.83	290	278.99	310.34
			8	318.33	315.83	314.29	346.55
			9	346.67	344.17	334.45	368.1
			10	375	372.5	357.98	406.03
			11	404.17	407.5	387.39	438.79
			12	422.5	425.83	411.76	465.52
			13	450.83	452.5	433.61	489.66

## Sheet: figure 3
				Group
3 b				PBS+PBS				Poly(I:C)+PBS									IAV+PBS					PBS+IBV					Poly(I:C)+IBV							IAV+IBV
		Relative body mass [%] per day post infection	0	100	100	100	100	100	100	100	100	100	100	100	100	100	100	100	100	100	100	100	100	100	100	100	100	100	100	100	100	100	100	100	100	100	100	100	100	100
			1	96.7742	102.174	102.532	102.532	101.333	100	101.37	101.282	102.985	101.37	102.74	100	102.817	101.333	98.6301	110.938	107.937	108.065	102.151	101.124	101.25	101.22	101.235	103.279	103.077	104.918	103.175	101.587	102.532	102.597	106.25	102.941	106.061	98.5075	104.054	105.333	104.615
			2	101.075	106.522	105.063	105.063	102.667	101.266	102.74	103.846	104.478	102.74	102.74	101.299	104.225	104	102.74	117.188	115.873	116.129	102.151	101.124	100	101.22	102.469	111.475	107.692	98.3607	96.8254	106.349	98.7342	93.5065	104.688	105.882	98.4848	97.0149	102.703	106.667	107.692
			3	103.226	107.609	107.595	108.861	105.333	103.797	104.11	103.846	105.97	106.849	105.479	102.597	107.042	109.333	112.329	121.875	120.635	122.581	104.301	103.371	100	102.439	103.704	111.475	106.154	93.4426	90.4762	109.524	94.9367	88.3117	100	107.353	90.9091	91.0448	105.405	106.667	109.231
			4	109.677	114.13	112.658	112.658	106.667	107.595	108.219	106.41	108.955	112.329	108.219	107.792	109.859	120	121.918	123.438	123.81	127.419	98.9247	104.494	103.75	106.098	111.111	113.115	107.692	95.082	93.6508	112.698	102.532	92.2078	98.4375	107.353	86.3636	86.5672	113.514	114.667	113.846
			5	109.677	120.652	118.987	117.722	117.333	111.392	115.068	114.103	119.403	120.548	119.178	112.987	119.718	129.333	130.137	125	130.159	129.032	107.527	113.483	116.25	114.634	118.519	118.033	118.462	103.279	101.587	115.873	111.392	102.597	125	117.647	90.9091	91.0448	112.162	124	123.077
			6	119.355	128.261	126.582	127.848	129.333	126.582	126.027	125.641	131.343	132.877	130.137	127.273	128.169	138.667	141.096	134.375	136.508	141.935	115.054	120.225	126.25	121.951	122.222	119.672	124.615	114.754	112.698	125.397	121.519	114.286	121.875	125	95.4545	97.0149	120.27	130.667	133.846
			7	123.656	136.957	136.709	139.241	141.333	137.975	139.726	137.179	141.791	143.836	139.726	138.961	139.437	146.667	150.685	143.75	150.794	154.839	123.656	131.461	130	132.927	134.568	126.23	136.923	121.311	125.397	136.508	126.582	123.377	132.812	135.294	104.545	105.97	135.135	140	143.077
			8	127.957	143.478	146.835	151.899	152	149.367	149.315	147.436	153.731	153.425	147.945	148.052	152.113	158.667	163.014	154.688	160.317	162.903	132.258	139.326	141.25	140.244	140.741	134.426	150.769	136.066	136.508	147.619	140.506	137.662	154.688	150	113.636	116.418	147.297	157.333	161.538
			9	136.559	153.261	153.165	160.759	165.333	163.291	163.014	160.256	165.672	165.753	160.274	159.74	161.972	169.333	172.603	164.062	177.778	169.355	136.559	151.685	150	152.439	151.852	145.902	161.538	149.18	150.794	160.317	151.899	149.351	165.625	166.176	131.818	132.836	155.405	169.333	173.846
			10	144.086	159.783	163.291	169.62	177.333	174.684	178.082	171.795	176.119	180.822	172.603	170.13	173.239	178.667	186.301	171.875	182.54	180.645	148.387	166.292	162.5	165.854	164.198	160.656	175.385	163.934	161.905	171.429	163.291	162.338	176.562	179.412	143.939	149.254	170.27	180	189.231
			11	154.839	169.565	174.684	183.544	196	193.671	193.151	189.744	195.522	198.63	187.671	185.714	185.915	192	201.37	185.938	195.238	195.161	154.839	175.281	178.75	175.61	174.074	181.967	193.846	180.328	177.778	182.54	179.747	176.623	192.188	192.647	154.545	164.179	181.081	193.333	203.077
			12	162.366	178.261	189.873	200	213.333	187.342	204.11	203.846	202.985	209.589	197.26	197.403	197.183	208	219.178	196.875	207.937	211.29	166.667	192.135	188.75	193.902	191.358	191.803	203.077	193.443	188.889	193.651	189.873	193.506	215.625	213.235	172.727	180.597	198.649	208	221.538
			13	167.742	184.783	205.063	210.127	218.667	220.253	223.288	217.949	222.388	223.288	213.699	214.286	214.085	234.667	247.945	206.25	226.984	219.355	182.796	208.989	205	207.317	202.469	206.557	223.077	214.754	207.937	212.698	205.063	206.494	220.312	222.059	187.879	189.552	209.459	222.667	232.308
			14	174.194	193.478	216.456	222.785	236	236.709	242.466	230.769	234.328	242.466	230.137	229.87	229.577	234.667	247.945	226.562	250.794	238.71	198.925	229.213	220	224.39	223.457	224.59	238.462	226.23	222.222	225.397	217.722	219.481	240.625	250	204.545	219.403	224.324	238.667	253.846
										Group and mouse
				PBS	Poly(I:C)	IAV				PBS+IBV									Poly(I:C(+IBV											IAV+IBV
		Average relative body mass [%] for control group per day post infection	0	100	100	100		Difference in relative body mass [%] to control group per day post infection	0	0	0	0	0	0	0	0	0	0	0	0	0	0	0	0	0	0	0	0	0	0	0	0	0	0	0	0	0	0	0	0
			1	101.003	101.544	99.9817			1	1.14769	0.120746	0.247151	0.216663	0.231718	-2.09242	-1.20667	-1.9576	-1.91023	1.7346	1.53283	3.37394	1.63051	0.0432113	0.987555	1.05331	-2.87327	1.28992	1.31848	1.84609	6.26826	2.95944	6.07887	-1.47427	4.07232	5.3516	4.63365	-2.34653	-0.815195	-0.326864	-0.270291
			2	104.431	102.889	103.37			2	-2.28036	-3.3073	-4.4309	-3.21139	-1.96176	-0.51662	-1.73613	-0.0240087	0.444919	8.58658	4.80348	-4.52818	-6.06344	3.46037	-4.15465	-9.38234	-0.202447	0.904032	0.459017	3.33531	1.31764	2.51249	-4.88501	-6.35494	-0.66716	3.2968	4.32244	-2.47868	1.4209	0.526681	2.80979
			3	106.823	105.003	110.831			3	-2.52147	-3.45176	-6.82255	-4.38353	-3.11885	-1.48535	-2.01167	0.451385	0.872946	6.47262	1.15106	-11.5602	-14.5266	4.52102	-10.0661	-16.6911	1.83706	1.85727	1.3837	4.1932	-10.8311	-3.47811	-19.922	-19.7863	-5.42564	-4.16438	-1.60028	0.433251	3.26445	1.41894	1.87556
			4	112.281	108.45	120.959			4	-13.3563	-7.7867	-8.53108	-6.18352	-1.16997			-0.272094	0.630236	4.66525	-0.7572	-13.3675	-14.7987	4.2489	-5.91786	-16.2417			1.32351	6.43716	-22.5214	-13.606	-34.5953	-34.3917	-7.44539	-6.29224	-7.11275			1.00992	1.88073
			5	116.76	116.637	129.735			5	-9.23273	-3.27647	-0.509614	-2.12547	1.75891			-3.98511	-1.59311	1.39599	1.82475	-13.3581	-15.0495	-0.763776	-5.24439	-14.0394			2.9478	5.18516		-12.0881			-17.573	-5.73516	-6.65824			0.505322	2.26109
			6	125.512	128.598	139.881			6	-10.4578	-5.2868	0.738478	-3.5603	-3.2893			-2.25735	-5.64642	-8.92595	-3.9827	-13.844	-15.8997	-3.20126	-7.0791	-14.3124			0.30808	3.55615		-14.8813			-19.611	-9.21461	-6.03512			1.61076	1.54004
			7	134.14	139.996	148.676			7	-10.4845	-2.67978	-4.14045	-1.21362	0.427451					-13.7665	-3.07291	-18.6845	-14.5992	-3.48805	-13.4137	-16.6194						-13.3817			-13.5407	-8.6758	-5.59888
			8	142.542	150.376	160.84			8	-10.2843	-3.21651	-1.29236	-2.29845	-1.80162					-15.9498	0.393244	-14.3104	-13.8681	-2.75694	-9.86966	-12.7136						-10.8402			-13.5429	-3.50685	0.698279
			9	150.936	162.812	170.968			9	-14.3769	0.749378	-0.936015	1.50301	0.915837					-16.9101	-1.27328	-13.6314	-12.0181	-2.49429	-10.913	-13.4611						-4.79157			-15.5626	-1.6347	2.87812
			10	159.195	174.979	182.484			10	-10.8079	7.09713	3.30499	6.65865	5.00253					-14.3229	0.406026	-11.0442	-13.0738	-3.55002	-11.6875	-12.6409						-3.07225			-12.2137	-2.48402	6.74675
			11	170.658	191.78	196.685			11	-15.8192	4.62296	8.09206	4.95181	3.41613					-9.81264	2.0663	-11.452	-14.0021	-9.24017	-12.033	-15.1565						-4.03787			-15.6039	-3.3516	6.39199
			12	182.625	201.45	213.589			12	-15.9583	9.50986	6.12503	11.2775	8.73306					-9.64683	1.62682	-8.00748	-12.5612	-7.79931	-11.5767	-7.94361						-0.353747			-14.9404	-5.58904	7.94942
			13	191.929	218.656	241.306			13	-9.13291	17.0602	13.0714	15.3885	10.5405					-12.0983	4.42128	-3.90155	-10.7191	-5.95723	-13.5924	-12.1621						-19.2471			-31.8465	-18.6393	-8.99824
			14	201.728	234.703	241.306			14	-2.80335	27.4854	18.2719	22.6622	21.7287					-10.1123	3.75903	-8.473	-12.4803	-9.30568	-16.981	-15.222						8.69406				-2.63927	12.5402
3 c				PBS+PBS		Poly(I:C)+PBS						IAV+PBS											PBS+IBV						Poly(I:C)+IBV								IAV+IBV
		Relative body mass [%] per day post infection	0	100	100	100	100	100	100	100	100	100	100	100	100	100	100	100	100	100	100	100	100	100	100	100	100	100	100	100	100	100	100	100	100	100	100	100	100	100	100	100	100	100	100
			1	100	100	100	102.667	101.299	100	101.316	102.778	101.389	102.817	102.703	102.564	104.545	102.985	104.545	104.412	102.857	104.545	101.449	100	101.205	103.947	100	100	100	103.226	106.78	107.143	104	103.896	102.532	101.316	102.632	103.175	106.061	105.455	101.493	104.286	104	100	102.899	101.408
			2	102.532	102.5	101.299	104	102.597	102.74	103.947	104.167	104.167	104.225	104.054	107.692	106.061	104.478	116.667	107.353	105.714	107.576	105.797	100	100	107.895	104	105.128	103.797	100	110.169	103.571	101.333	105.195	105.063	107.895	97.3684	109.524	101.515	109.091	104.478	101.429	104	100	101.449	101.408
			3	105.063	102.5	103.896	109.333	102.597	105.479	105.263	108.333	112.5	107.042	106.757	108.974	109.091	108.955	110.606	110.294	110	109.091	110.145	102.532	101.205	115.789	112	112.821	108.861	95.1613	110.169	101.786	97.3333	102.597	105.063	103.947	94.7368	111.111	100	109.091	107.463	100	106.667	98.6486	97.1014	100
			4	110.127	111.25	109.091	110.667	109.091	110.959	111.842	111.111	120.833	108.451	109.459	111.538	113.636	114.925	113.636	116.176	112.857	113.636	114.493	101.266	107.229		122.667		112.658	93.5484	115.254	107.143	105.333	106.494	108.861	107.895	98.6842	111.111	96.9697	105.455	105.97	102.857	110.667	101.351	101.449	101.408
			5	118.987	115	115.584	120	116.883	116.438	119.737	119.444	127.778	115.493	114.865	120.513	124.242	125.373	125.758	125	122.857	121.212	121.739	116.456	116.867		124		120.253	109.677	116.949	110.714	112	110.39	117.722	114.474	105.263	117.46	112.121	110.909	110.448	115.714	120	109.459	108.696	111.268
			6	127.848	125	128.571	130.667	129.87	128.767	130.263	130.556	138.889	125.352	124.324	130.769	133.333	129.851	128.788	132.353	130	131.818	126.087	118.987	116.867		136		127.848	117.742	127.119	123.214	121.333	116.883	122.785	121.053	114.474	126.984	121.212	116.364	117.91	121.429	122.667	118.919	117.391	115.493
			7	135.443	133.75	138.961	137.333	137.662	138.356	138.158	138.889	145.833	128.169	131.081	135.897	142.424	138.806	140.909	139.706	140	136.364	136.232	130.38	124.096					132.258	142.373	135.714	129.333	125.974	130.38	131.579	122.368	136.508	131.818	125.455	131.343	130	136	127.027	130.435	125.352
			8	145.57	148.75	146.753	146.667	144.156	147.945	150	145.833	155.556	138.028	140.541	142.308	154.545	149.254	151.515	148.529	147.143	148.485	146.377	135.443	130.12					141.935	149.153	148.214	138.667	137.662	143.038	140.789	135.526	152.381	142.424	140	144.776	142.857	144	137.838	144.928	138.028
			9	153.165	152.5	159.74	157.333	157.143	156.164	159.211	152.778	161.111	149.296	144.595	156.41	163.636	158.209	165.152	158.824	155.714	156.061	153.623	141.772	136.145					153.226	157.627	158.929	148	146.753	154.43	152.632	143.421	161.905	156.061	149.091	159.701	155.714	146.667	145.946	153.623	146.479
			10	158.228	162.5	167.532	165.333	167.532	168.493	171.053	159.722	168.056	160.563	151.351	162.821	172.727	165.672	172.727	163.235	162.857	162.121	160.87	148.101	148.193					162.903	164.407	175	158.667	153.247	165.823	160.526	152.632	173.016	165.152	160	167.164	165.714	157.333	156.757	168.116	157.746
			11	167.089	170	180.519	178.667	177.922	179.452	182.895	169.444	176.389	167.606	160.811	171.795	178.788	173.134	181.818	172.059	172.857	171.212	171.014	155.696	154.217					179.032	188.136	198.214	170.667	162.338	173.418	176.316	164.474	179.365	178.788	169.091	173.134	180	168	166.216	175.362	166.197
			12	174.684	181.25	189.61	210.667	184.416	180.822	184.211	175	187.5	177.465	170.27	183.333	196.97	188.06	195.455	186.765	185.714	184.848	181.159	164.557	161.446					187.097	191.525	205.357	177.333	164.935	181.013	181.579	175	193.651	192.424	178.182	191.045	192.857	178.667	178.378	186.957	176.056
			13	186.076	190	198.701	190.667	192.208	190.411	200	183.333	206.944	197.183	190.541	201.282	201.515	195.522	196.97	194.118	191.429	189.394	184.058	173.418	169.88					203.226	203.39	216.071	188	176.623	192.405	188.158	186.842	196.825	203.03	194.545	195.522	200	186.667	182.432	192.754	183.099
			14	194.937	191.25	206.494	200	202.597	200	210.526	195.833	206.944	197.183	190.541	201.282	206.061	202.985	204.545	200	200	195.455	191.304	182.278	181.928					217.742	210.169	230.357	200	185.714	198.734	201.316	192.105	209.524	216.667	210.909	207.463	212.857	202.667	193.243	210.145	195.775
				PBS	Poly(I:C)	IAV				PBS+IBV								Poly(I:C)+IBV												IAV+IBV
		Average relative body mass [%] for control group per day post infection	0	100	100	100		Difference in relative body mass [%] to control group per day post infection	0	0	0	0	0	0	0	0	0	0	0	0	0	0	0	0	0	0	0	0	0	0	0	0	0	0	0	0	0	0	0	0	0	0
			1	100	101.343	103.165			1	0	1.20482	3.94737	-3.43543	0	0	-2.45629	0	1.88265	5.43651	5.7997	2.65684	2.55295	1.18849	-0.0273664	1.28842	1.28992	0.67351	1.31848	-1.46505	0.0098562	2.89586	2.2898	-1.67221	1.12097	0.835253	-3.16475	-0.266196	-1.7563	-0.214665	-1.56786	-1.13196	-1.15995
			2	102.516	103.125	106.708			2	-2.51582	-2.51582	5.37891	-4.53961	1.48418	2.61238	3.18708	1.28165	-3.12498	7.04451	0.446451	-1.79164	2.06983	1.93831	4.76976	-5.75656	0.904032	1.3038	0.459017	-2.41653	2.81623	-5.19243	2.38333	-2.22997	-5.27901	-2.70758	-6.70758	-5.2583	-5.29913	-0.0473573	0.355798	1.494	2.27787
			3	103.782	105.817	109.405			3	-1.25	-2.57683	12.0078	-4.88523	8.21835	9.03887	-1.39439	5.07911	-10.6558	4.35236	-4.03142	-8.4838	-3.21973	-0.753839	-1.86976	-11.0803	1.85727	0.7792	1.3837	-1.88292	1.70606	-9.40505	-0.314138	-1.94236	-9.40505	-2.73838	-10.7564	-12.3036	-9.40505	0.161273	-1.80542	-0.0981254	-2.37976
			4	110.688	110.46	113.604			4	-9.42247	-3.45938			11.9784		-0.883297	1.96994	-16.9117	4.79414	-3.31724	-5.12677	-3.96659	-1.59934	-2.56536	-11.7759			1.32351	5.4643	-2.49278	-16.6342	-8.14934	-7.63374	-10.7467	-2.93722	-12.2525	-12.1546	-12.1954			1.2112	1.08522
			5	116.994	118.015	122.257			5	-0.537975	-0.126201			7.00633		-0.774019	3.25949	-8.33711	-1.06538	-7.30024	-6.01453	-7.62492	-0.29301	-3.54084	-12.7514			2.9478	4.67313	-4.79695	-10.1361	-11.3482	-11.8095	-6.54298	-2.25727	-12.7978	-13.5616	-10.9897			1.36449	2.17636
			6	126.424	129.782	130.142			6	-7.43671	-9.55658			9.57595		2.93027	1.42405	-12.0404	-2.6637	-6.56806	-8.44901	-12.8992	-6.99753	-8.72971	-15.3087			0.30808	1.84937	-3.15811	-8.93011	-13.7786	-12.2318	-8.71366	-7.47557	-11.2233	-12.7509	-14.6493			-1.33024	1.98723
			7	134.597	138.227	137.766			7	-4.21677	-10.5001							-5.96855	4.14627	-2.51232	-8.89328	-12.2526	-7.84686	-6.64766	-15.8582					-1.25766	-5.94742	-12.3111	-6.42231	-7.7656	-1.7656	-10.7386	-7.33081	-12.4135
			8	147.16	146.892	147.48			8	-11.7168	-17.0393							-4.9569	2.26016	1.3219	-8.22572	-9.23005	-3.85441	-6.10291	-11.3661					4.90093	-5.05578	-7.48002	-2.7039	-4.62288	-3.48002	-9.64218	-2.55248	-9.45185
			9	152.832	157.062	156.603			9	-11.0601	-16.6877							-3.83572	0.565596	1.86705	-9.06152	-10.3083	-2.63114	-4.42994	-13.6405					5.30202	-0.542138	-7.51183	3.09875	-0.888458	-9.93608	-10.6568	-2.97956	-10.1239
			10	160.364	166.611	163.909			10	-12.2627	-12.1712							-3.70782	-2.20427	8.38895	-7.94438	-13.3643	-0.788261	-6.08473	-13.9795					9.10676	1.24241	-3.90911	3.25507	1.80518	-6.57578	-7.15235	4.20683	-6.16263
			11	168.544	178.15	172.498			11	-12.8481	-14.3274							0.882348	9.98568	20.0644	-7.48324	-15.8122	-4.73219	-1.83412	-13.6762					6.86661	6.28941	-3.40756	0.635858	7.50153	-4.49847	-6.28225	2.86385	-6.30129
			12	177.967	187.454	185.231			12	-13.4098	-16.521							-0.357407	4.07124	17.903	-10.1208	-22.5191	-6.44152	-5.87523	-12.4542					8.41995	7.1934	-7.04902	5.81394	7.6263	-6.56417	-6.85246	1.72568	-9.1745
			13	188.038	192.553	195.36			13	-14.6203	-18.1585							10.6725	10.8365	23.5181	-4.55334	-15.93	-0.148278	-4.39545	-5.71124					1.46581	7.67071	-0.814136	0.162797	4.64041	-8.69292	-12.9272	-2.60597	-12.261
			14	193.093	202.575	199.664			14	-10.8149	-11.1656							15.1668	7.5944	27.782	-2.57509	-16.8608	-3.84092	-1.2593	-10.4698					9.86016	17.003	11.2454	7.79904	13.1935	3.00302	-6.42041	10.4813	-3.889
				Sex and group
3d			Group and mouse
			PBS + MRSA																																							Poly(I:C) + MRSA
		Relative body mass [%] per day per infection	100	100	100	100	100	100	100	100	100	100	100	100	100	100	100	100	100	100	100	100	100	100	100	100	100	100	100	100	100	100	100	100	100	100	100	100	100	100	100	100	100	100	100	100	100	100	100
			94.7368	97.8947	95.7447	96.875	96.8421	98.4375	93.8462	100	93.75		103.077	101.299	100	92.2078	100	101.266	98.7013	101.316	102.899	101.449	101.538	101.515	101.538	98.6301	98.3871	95.6522	100	100	97.1014	101.493	103.03	98.1132	104.615	100	95.8333	102.899	101.37	97.2222	98.5915	107.843	100	103.704	103.39	102.083	105.882	103.636	100
					98.9362	100	100			106.061	100		109.231			94.8052	105.263	103.797	101.299	105.263				107.576	104.615	98.6301	101.613	100	102.532			105.97	107.576	107.547	107.692			108.696	105.479	101.389	102.817				105.085	106.25	107.843	105.455	104.348
					102.128	101.042	101.053			115.152	109.375		115.385			103.896	110.526	110.127	109.091	111.842				107.576	109.231	101.37	104.839	102.899	108.861			113.433	113.636	116.981	113.846			113.043	109.589	108.333	109.859				110.169	108.333	113.725	109.091	104.348
							106.316						123.077					110.127	110.39	114.474							111.29	108.696	120.253					126.415	121.538					111.111	115.493							107.273	104.348
							113.684						127.692					111.392	111.688	118.421							115.806	115.072	127.975					137.736	129.231					118.056	122.535							116.182	110.652
							123.158						129.231					118.987	120.779	125							120.968	120.29	137.975					152.83	136.923					131.944	135.211							120	115.217
			†	Event of death
3e			Group and day post infection
			1			3			6
			PBS	poly(I:C)	IAV	PBS	poly(I:C)	IAV	PBS	poly(I:C)	IAV
		Lung TNF-α [pg/g] per mouse	20.09	8.31	28.4	3.25	4.63	10.53	15.25	39.95	34.59
			6.43	8.72	11.37	2.98	9.69	21.78	11.45	24.63	31.94
			1	1	9.37	1	1	1	38.58	19.53	1
			4.01	1	17.5	1	1	1	1	18.69	6.24
3f			Group and day post infection
			1			3			6
			PBS	poly(I:C)	IAV	PBS	poly(I:C)	IAV	PBS	poly(I:C)	IAV
		Lung IL-6 [pg/g] per mouse	106.34	81.28	42.82	7.02	7.38	15.91	7.38	226.48	48.08
			27.33	94.28	274.32	11.25	6.37	23.22	8.27	74.86	50
			20	12.54	61.38	1	1	7.06	67.79	67.8	2.3
			34.05	18.55	95.2	1	9.73	1	1	23.74	5.66
3g			Group and day post infection
			1			3			6
			PBS	poly(I:C)	IAV	PBS	poly(I:C)	IAV	PBS	poly(I:C)	IAV
		Lung IL-2 [pg/g] per mouse	18.75	16.74	34.36	14.78	39.88	28.22	9.83	21.19	31.62
			8.57	14.72	17.19	14.15	28.19	66.28	19.58	13.74	19.29
			30.34	12.98	22.2	17.91	32.86	64.02	54.16	44.3	37.3
			10.48	8.55	50.25	24.25	32.86	60.38	22.97	36.17	28.97
3h			Group and day post infection
			1			3			6
			PBS	poly(I:C)	IAV	PBS	poly(I:C)	IAV	PBS	poly(I:C)	IAV
		Lung TNF-α [pg/g] per mouse	1436.83	1117.14	98.66	119.61	346.2	176.29	50.83	54.77	68.52
			3229.75	1744.17	2377.2	115.22	352.96	179.51	29.05	119.53	76.06
			1032.69	3.4	134.29	118.75	93.66	114.42	30.9	22.52	27.29
			1466.62	2136.48	1107.48	88.19	47.04	112.6	16.09	17.2	19.06
			545.48	237.12	651.63	1	66.29	62.09	1	39.65	1
			1612.21	58.3	1685.48	1	143.09	148.13	1	79.33	1
			284.23	2471.9	1642.43	1	98.15	159.85	1	46.59	1
			85.04		85.53	73.22		61.68	81.09		1
			737.8		1475.05	65.96		66.38	72.78		1
			1368.38		3647.84	71.06		79.27	35.57		93.77
					847.36			112.13			84.84
								60.58			97.11
								139.01
3i			Group and day post infection
			1			3			6
			PBS	poly(I:C)	IAV	PBS	poly(I:C)	IAV	PBS	poly(I:C)	IAV
		Lung IL-6 [pg/g] per mouse	978.7	631.01	6.19	39.81	195.7	81.47	1	6.65	1
			3081.86	708.85	888.22	59.04	161.33	89.8	1	1	1
			990	11.86	135.48	100.09	38.8	92.17	16.04	9.81	38.02
			1792.11	920.56	405.88	55.91	20.72	114.88	13.48	10.1	4.53
			1262.07	78.75	955.1	44.03	23.62	55.76	1	46.4	12.71
			513.92	38	3547.31	21.9	64.68	504.65	1	91.83	1
			28.88	1272.67	3673.82	61.66	37.28	339.78	1	2.95	7.21
			389.09		314.55	21.02		43.56	35.22		739.89
			499.37		627.47	20.29		86.9	41.13		597.01
					2287.84	110.49		249.27	11.07		53.11
					368.49			30.43			42
								31.46			46.44
								60.55
3j			Group and day post infection
			1			3			6
			PBS	poly(I:C)	IAV	PBS	poly(I:C)	IAV	PBS	poly(I:C)	IAV
		Lung IL-2 [pg/g] per mouse	87.64	92.1	148.76	45.87	112.46	104.83	86.83	67.23	88.36
			88.31	80.07	119.66	80.96	152.04	100.39	55.44	136.25	86.26
			36.77	53.71	23.33	64.02	19.65	67.39	75.22	80.1	88.75
			32.56	40.09	26.11	37.64	35.84	41.02	40.87	46.3	75.28
			15.56	26.25	34.49	22.09	10.67	21.51	33.88	35.47	19.32
			29.38	1	35.7	30.78	16.28	25.68	20.88	151.17	15.72
			17.54	14.31	30.44	16.89	7.17	19.41	13.73	32.27	23.8
			7.76		25.15	19.24		40.99	38.91		25.21
			11.59		6.67	2.79		38.45	47		3.82
			30.14		31.44	22.2		12.05			42.79
					15.66			1			49.16
								1			59.22
								10.66
3k			Group and day post infection
			1			3			6
			PBS	poly(I:C)	IAV	PBS	poly(I:C)	IAV	PBS	poly(I:C)	IAV
		Lung IBV titer [PFU/g log10] per mouse	5.51	5.69	5.21	5.05	4.22	5.91	3.69	5.31	5.04
			5.35	5.01	5.27	4.87	4.75	5.68	4.37	4.7	5.16
			4.64	5.01	5.03	4.45	4.51	5.35	5.88	5.24	3.83
			5.21	4.97	4.98	4.84	4.67	5.2	5.98	4.15	4.04
3l			Group and day post infection
			1			3			6
			PBS	poly(I:C)	IAV	PBS	poly(I:C)	IAV	PBS	poly(I:C)	IAV
		Lung MRSA titer [CFU/g log10] per mouse	4.78	3.36	5.31	0	0	2.64	0	0	5.77
			8.7	2.6	6.76	3.14	0	7.01	0	0	0
			5.51	3.81	7.86	2.12	2	5.87	0	0	4.16
			2.88	4.79	4.64	2.22	0	2.3	0	0	2.84
			3.83	5.39	4.19	2.3	0	0	0		5.48
			3.79	0	4.2	2.11	0	6.38	0		2.6
			4.01	5.34	3.93	2.11	0	3.23	0		0
			3.89		0	0		0			0
			4.9		5.06	0		0			0
			4.16		3.52	0		0
					4.92			0
								0
								0
[truncated: 68 more columns]

## Sheet: figure 4
4 b - f				# events		% Progenitors		% Stem Cells		% GMPs		% CMPs		% MEPs
				(alive/LIN- leukocytes)	# Progenitors	of alive/LIN- leukocytes	# Stem Cells	of alive/LIN- leukocytes	# GMPs	of alive/LIN- leukocytes	# CMPs	of alive/LIN- leukocytes	# MEPs	of alive/LIN- leukocytes
		PBS	male	137177	1038	0.756687	131	0.0954971	228	0.166209	350	0.255145	351	0.255874
				146375	747	0.510333	86	0.0587532	142	0.0970111	243	0.166012	252	0.172161
			female	141154	1388	0.983323	132	0.0935149	276	0.195531	407	0.288338	537	0.380436
				163242	1494	0.915206	169	0.103527	241	0.147634	492	0.301393	656	0.401857
			male	145934	1997	1.36843	376	0.257651	653	0.447463	391	0.267929	793	0.543396
				148708	1647	1.10754	286	0.192323	347	0.233343	550	0.369852	535	0.359765
			female	165106	1931	1.16955	245	0.14839	323	0.195632	597	0.361586	798	0.483326
				169861	1782	1.04909	325	0.191333	477	0.280818	661	0.389142	449	0.264334
		Poly(I:C)	male	144525	1475	1.02058	226	0.156374	263	0.181975	443	0.306521	613	0.424148
				156195	1377	0.88159	257	0.164538	233	0.149173	435	0.278498	553	0.354045
			female	156300	1659	1.06142	205	0.131158	356	0.227767	476	0.304543	660	0.422265
				152424	1596	1.04708	220	0.144334	285	0.186978	490	0.321472	652	0.427754
			male	150227	1328	0.883996	168	0.111831	206	0.137126	338	0.224993	647	0.430682
				159936	1998	1.24925	278	0.17382	293	0.183198	557	0.348264	961	0.600865
			female	144367	1643	1.13807	198	0.13715	289	0.200184	453	0.313784	699	0.484183
				140102	1389	0.991421	308	0.21984	433	0.309061	306	0.218412	477	0.340466
		pH1N1	male	135590	1845	1.36072	331	0.244118	386	0.284682	552	0.40711	700	0.516262
				144349	2103	1.45689	405	0.28057	534	0.369937	619	0.428822	719	0.498098
			female	128279	1578	1.23013	325	0.253354	358	0.279079	582	0.453699	432	0.336766
				135853	2260	1.66356	401	0.295172	436	0.320935	708	0.521152	894	0.658064
			male	146355	1792	1.22442	383	0.261692	379	0.258959	542	0.370332	659	0.450275
				133024	1765	1.32683	309	0.232289	449	0.337533	532	0.399928	569	0.427742
			female	129407	1897	1.46592	225	0.17387	448	0.346195	548	0.42347	652	0.503837
				112270	1039	0.925448	199	0.177251	323	0.287699	368	0.327781	231	0.205754
4 g						% B cells
				# alive leukocytes	# B220+ cells	of alive leukocytes
		PBS	male	47888	32902	66.0896
				55736	39247	68.0225
			female	52069	35692	66.0969
				51746	37349	69.5648
			male	52977	31658	57.1607
				49714	33583	65.1487
			female	52861	38404	70.167
				49605	36031	69.9345
		Poly(I:C)	male	52576	38829	71.099
				48774	35131	69.6334
			female	45060	32847	70.4261
				44816	30611	66.9381
			male	48044	35389	70.9724
				44287	31861	69.3861
			female	45937	33222	68.964
				44524	25327	55.0377
		pH1N1	male	43937	30872	68.2204
				45482	31728	67.928
			female	39146	26526	65.6414
				41963	27616	63.8181
			male	42431	26690	61.0144
				46685	30735	63.8278
			female	37619	24384	63.5875
				43011	30214	68.5267
4 h				# events		% CD49b
				(alive leukocytes)	# CD49b cells	of alive leukocytes
		PBS	male	45625	650	1.42466
				51979	870	1.67375
			female	46969	754	1.60531
				49094	904	1.84137
			male	46400	709	1.52802
				46294	779	1.68272
			female	50145	739	1.47373
				11164	162	1.45109
		Poly(I:C)	male	50674	927	1.82934
				44839	844	1.88229
			female	41644	660	1.58486
				39694	798	2.01038
			male	45134	885	1.96083
				43209	935	2.1639
			female	44536	856	1.92204
				43575	893	2.04934
		pH1N1	male	38899	1004	2.58104
				40499	963	2.37784
			female	36261	778	2.14556
				39466	881	2.2323
			male	37775	839	2.22105
				42457	922	2.17161
			female	32800	749	2.28354
				37981	776	2.04313
4 i				(leukocytes)						%CD3+ CD4+ CD25+ FoxP3+
				# events	# CD3+ cells	# CD4+ cells	# CD4+ CD25+ FoxP3-	# CD4+ CD25+ FoxP3+	# CD4+ CD25+	of CD3+ cells
		PBS	male	223156	16162	9766	55	232	287	1.43547
				233656	20581	13730	71	321	392	1.55969
			female	227165	17349	11669	48	184	232	1.06058
				232731	15465	9727	46	182	228	1.17685
			male	227439	15759	10417	45	196	241	1.24373
				226891	21677	14280	52	266	318	1.22711
			female	234236	14274	9580	69	222	291	1.55528
				224282	19084	12081	99	281	380	1.47244
		Poly(I:C)	male	239207	19706	11753	62	246	308	1.24835
				226337	16548	10020	44	216	260	1.30529
			female	223543	14249	8345	56	224	280	1.57204
				94679	5705	3375	14	102	116	1.78791
			male	228797	15933	9295	61	223	284	1.39961
				228269	19087	10237	70	254	324	1.33075
			female	232579	18997	10856	93	246	339	1.29494
				228625	21512	12633	95	229	324	1.06452
		pH1N1	male	220788	18562	10313	85	300	385	1.61621
				97013	12147	6691	31	222	253	1.82761
			female	217499	17121	9583	95	288	383	1.68214
				140121	7159	3941	13	94	107	1.31303
			male	96029	10922	6618	28	149	177	1.36422
				178862	17044	10005	74	252	326	1.47853
			female	91012	9547	5666	26	150	176	1.57117
				164010	16819	9379	63	224	287	1.33183
4 j						% B cells
				# alive leukocytes	# B220+ cells	of alive leukocytes
		PBS	male	31460	2110	5.52765
				31913	2311	5.89102
			female	31323	2747	7.14491
				32188	3090	7.78862
			male	29035	1590	4.48424
				28878	1776	5.23582
			female	27157	1815	5.77015
				27231	1794	5.5782
		Poly(I:C)	male	26725	800	2.5145
				28234	1343	4.23249
			female	27514	1525	4.80846
				26791	1368	4.47165
			male	23798	1376	5.08026
				27372	1450	4.82245
			female	15123	912	5.45527
				27318	1385	4.60502
		pH1N1	male	29233	915	2.77084
				31311	1011	2.85523
			female	32657	870	2.25679
				32260	1148	3.13391
			male	33131	1349	3.46503
			female	34087	1423	3.73456
				29632	683	1.95734
4 k				# events		% CD49b
				(alive leukocytes)	# CD49b cells	of alive leukocytes
		PBS	male	31219	663	2.12371
				32820	857	2.61121
			female	31813	828	2.60271
				31572	723	2.29
			male	27609	167	0.604875
				29571	338	1.14301
			female	28035	188	0.67059
				26826	126	0.469694
		Poly(I:C)	male	27961	142	0.50785
				27069	284	1.04917
			female	17633	303	1.71837
				25467	339	1.33113
			male	26105	296	1.13388
				27938	353	1.26351
			female	21691	263	1.21248
				27306	278	1.01809
		pH1N1	male	27750	174	0.627027
				20780	236	1.13571
			female	27598	81	0.2935
				30013	97	0.323193
			male	32057	183	0.570858
				47998	117	0.24376
			female	37348	319	0.854129
				25978	48	0.184772
4 l				(leukocytes)						%CD3+ CD4+ CD25+ FoxP3+
				# events	# CD3+ cells	# CD4+ cells	# CD4+ CD25+ FoxP3-	# CD4+ CD25+ FoxP3+	# CD4+ CD25+	of CD3+ cells
		PBS	male	125877	4739	2163	57	3	60	0.0633045
			female
				129941	15550	10482	346	17	363	0.109325
			male	123155	12621	8713	342	38	380	0.301085
				111850	11616	8059	259	33	292	0.284091
			female	110531	13276	8400	249	34	283	0.256101
				103506	15315	10319	274	29	303	0.189357
		Poly(I:C)	male	98888	9573	6092	275	28	303	0.292489
				96184	9115	6218	262	30	292	0.329128
			female	101806	10884	7315	342	15	357	0.137817
				112376	11160	7568	288	15	303	0.134409
			male	124914	13500	9267	384	26	410	0.192593
				132590	15237	10494	374	41	415	0.269082
			female	131302	10582	7168	217	6	223	0.0567001
				128555	16832	11437	546	30	576	0.178232
		pH1N1	male	95364	13916	9358	249	97	346	0.697039
			female	119246	8073	4551	14	105	119	1.30063
			male	120900	21728	14996	402	223	625	1.02633
				251396	25348	20549	180	114	294	0.44974
			female	157772	17761	12461	244	138	382	0.776983
				127709	32447	21660	643	155	798	0.477702
4 m				% AlvMacro (AF+ SiglecF+ CD11c+ CD11bneg F4/80+) of CD45+ Leukocytes
		PBS	male	10.08
				9.28
				9.9
				10.01
				12.28
				12.94
				7.57
				9.74
				13.59
			female	7.88
				9.83
				8.49
				8.02
				13.23
				7.78
				7.98
				11.56
				11.25
		Poly(I:C)	male	9.49
				10.36
				8.62
				9.15
				9.04
				10.7
				10.16
				14.64
			female	9.72
				7.94
				4.54
				8.64
				7.05
				7.64
				9.97
				12.22
		pH1N1	male	10.6
				10.14
				11.35
				11.93
				11.69
				10.76
				14.02
				14.65
			female	8.42
				12.39
				12.4
				10.52
				10.47
				10.26
				11.08
				12.98

## Sheet: figure 5
5 b				Group and mouse
				PBSIBV ♂						PBSIBV ♂ + AMPoly(I:C)						PBSIBV ♂ + AMIAV
		relative body mass [%] per day post infection	0	100	100	100	100	100	100	100	100	100	100	100		100	100	100	100	100	100
			1	100	102.63	98.65	97.53	101.32	101.27	106.33	107.5	107.69	104.82	102.53		102.47	100	103.26	107.35	101.32	105.33
			2		106.58	100		105.26	105.06	108.86	108.75	107.69	106.02	105.06		107.41	106.17	105.43	113.24	106.58	109.33
			3		113.16	110.81		110.53	115.19	111.39	110	108.97	107.23	108.86		107.41	106.17	104.35	113.24	109.21	110.67
5 c				Group and mouse
				Poly(I:C)IBV ♂							Poly(I:C)IBV ♂ + AMPBS
		relative body mass [%] per day post infection	0	100	100	100	100	100	100		100	100	100	100	100	100	100
			1	102.86	104.35	101.43	101.28	105	100		106.67	100	102.3	100	102.67	106.98	104.44
			2		110.14	108.57		106.25	102.5		110.67	98.11	101.15	102.38	108	111.63	105.56
			3		113.04	112.86		110	103.75		110.67	100.94	104.6	103.57	113.33	113.95	108.89
5 d				Group and mouse
				IAVIBV ♂						IAVIBV ♂ + AMPBS
		relative body mass [%] per day post infection	0	100	100	100	100	100	100	100	100	100	100	100	100
			1	101.72	103.39	101.75	89.29	101.33	100	104	104.17	111.48	106.9	106.25	110
			2		111.86	108.77		104	101.3	120	118.75	116.39	113.79	110.94	120
			3		118.64	115.79		110.67	107.79	130	129.17	122.95	117.24	112.5	120
5 e				Group and mouse
				PBSIBV ♀								PBSIBV ♀ + AMPoly(I:C)								PBSIBV ♀ + AMIAV
		relative body mass [%] per day post infection	0	100	100	100	100	100	100			100	100	100	100	100	100	100	100	100	100	100	100	100	100	100
			1	102.67	103.95	100	100	100	100			107.59	107.79	106.85	110.31	110.31	106.17	103.95	103.85	101.25	104.6	103.57	104.55	107.46	102.63	103.49
			2		107.89	104		105.13	103.8			110.13	110.39	108.22	115.46	115.46	108.64	106.58	107.69	107.5	106.9	105.95	106.82	111.94	109.21	106.98
			3		115.79	112		112.82	108.86			113.92	112.99	109.59	116.49	116.49	109.88	106.58	110.26	108.75	106.9	104.76	107.95	113.43	109.21	112.79
5 f				Group and mouse
				Poly(I:C)IBV ♀								Poly(I:C)IBV ♀ + AMPBS
		relative body mass [%] per day post infection	0	100	100	100	100	100	100			100	100	100	100	100	100	100	100
			1	101.49	101.54	101.47	101.3	109.59	106.67			109.21	109.59	106.58	109.59	104.05	104.05	103.41	107.06
			2		107.69	102.94		110.96	105.33			111.84	113.7	109.21	113.7	109.46	109.46	105.68	109.41
			3		113.85	111.76		113.7	108			111.84	113.7	110.53	113.7	114.86	113.51	109.09	112.94
5 g				Group and mouse
				IAVIBV ♀						IAVIBV ♀ + AMPBS
		relative body mass [%] per day post infection	0	100	100	100	100	100	100	100	100	100	100	100	100
			1	101.82	105.88	105.66	98.63	100	101.39	114.29	111.67	108.33	112.5	107.27	107.58
			2		111.76	111.32		101.43	105.56	117.86	115	115	116.07	118.18	112.12
			3		115.69	115.09		110	112.5	125	121.67	120	119.64	120	115.15
5 h			Group
			PBS[poly(I:C)]IBV	PBS[IAV]IBV
		IBV genome equivalents [PFU/g Log10] per mouse	3.99	4.13
			4.72	4.91
			4.75	5
			4.9	4.26
			4.99	4.18
			4.22	3.82
			4.84	4.45
			4.71	4.96
			3.97	5.17
			4.43	4.12
5 i			Group
			poly(I:C)[PBS]IBV	IAV[PBS]IBV
		IBV genome equivalents [PFU/g Log10] per mouse	5.1	5.62
			5.1	5.05
			4.31	4.63
			4.78	4.36
			4.68	4.01
			2.81	5.1
			4.25	4.43
			4.43	4.3
			4.84	4.31
			4.23

## Sheet: supp. figure 1
S 1a			Group and mouse
			PBS																				Poly(I:C)																								IAV
		Relative body mass [%] per day post infection	100	100	100	100	100	100	100	100	100	100	100	100	100	100	100	100	100	100	100	100	100	100	100	100	100	100	100	100	100	100	100	100	100	100	100	100	100	100	100	100	100	100	100	100	100	100	100
			98.5182	96.0682	95.4726	95.1426	99.4102	100.379	95.597	95.0895	98.671	100	99.5671	96.8326	99.0338	96.7742	98.19	98.6239	97.7064	98.4772	99.0566	100.439	91.6379	92.7402	95.2277	91.5821	92.0709	94.3974	92.9971	93.2099	94.5545	94.8113	102.927	88.0531	94.686	98.2379	92.5234	97.1963	96.9388	94.3396	92.1296	92.3077	98.6175	99.0566	97.7974	98.7013	95.0183	97.7103	94.6324
			101.651	97.6788	97.8109	96.3904	101.044	100.19	95.2003	95.1354	99.4764	100.457	100.866	102.715	101.449	100.922	102.262	104.128	102.752	98.4772	103.774	101.316	93.9224	96.6357	98.993	97.3773	95.8489	95.9694	96.4985	96.4286	97.5248	96.6981	109.756	90.708	100.966	101.322	97.6636	99.0654	98.4694	96.6981	94.9074	93.2692	100.461	102.83	98.6784	100.433	94.9269	98.3178	95.5659
			101.736	100.853	99.801	98.3512	103.176	101.517	96.5887	97.2006	101.208	103.196	103.463	103.62	104.831	105.991	104.977	104.128	108.716	103.553	104.717	104.386	95.3017	97.7424	101.751	98.181	98.9739	98.5087	98.0825	98.1481	101.98	99.5283	112.195	96.4602	103.865	106.167	101.402	102.804	101.531	100.472	101.389	100	104.147	103.302	101.322	104.762	87.4314	87.8972	94.049
			106.393	103.126	103.483	100.579	106.352	105.311	102.063	100.964	110.592	106.849	106.926	109.05	108.213	107.373	107.24	110.092	112.844	106.091	109.434	110.526	96.8966	100.487	102.933	103.511	105.364	102.821	102.876	101.852	103.96	102.358	115.61	103.097	107.729	109.251	105.607	108.879	107.143	101.887	104.167	103.846	106.912	107.075	105.286	105.628	87.66	91.2617	95.3715
			112.108	108.811	108.657	107.175	111.298	112.518	106.347	107.664	115.828	113.242	112.987	113.575	112.56	112.442	113.122	113.303	113.303	108.122	113.208	118.421	103.664	108.057	110.114	109.687	108.909	105.562	107.378	108.862	109.901	108.491	123.902	107.08	112.56	114.978	109.813	113.551	112.755	107.547	109.259	109.135	114.747	113.208	112.775	111.688	92.8245	96.4019	99.9611
			121.169	118.001	117.811	115.686	118.92	118.35	111.702	115.007	121.909	119.635	120.779	118.552	120.773	120.276	121.267	122.936	125.688	114.213	117.925	125	109.871	114.874	120.271	114.425	117.817	110.157	112.797	113.228	118.317	113.679	129.756	119.027	118.841	124.229	114.953	121.028	122.449	117.453	115.278	116.827	120.737	121.226	115.419	117.316	95.6581	98.0374	100.272
			127.858	123.828	125.771	122.594	125.408	127.975	118.643	124.553	130.165	128.311	125.108	127.602	127.053	125.806	128.959	131.193	133.028	121.827	125.472	131.14	116.681	120.496	126.445	119.501	123.507	118.863	115.798	120.238	125.743	118.868	137.073	126.106	128.986	130.837	121.495	125.234	127.551	123.113	122.685	121.635	128.111	126.415	122.026	126.84	102.514	103.645	105.329
			135.097	133.444	133.284	131.105	133.711	138.502	124.752	132.263	136.931	136.073	135.498	136.199	136.715	135.484	137.557	142.202	142.202	127.411	129.717	138.596	122.845	124.657	133.45	128.511	134.328	127.207	121.509	126.587	133.663	125.472	148.293	134.956	137.681	140.088	128.972	134.112	134.694	133.491	131.019	129.327	134.562	135.377	127.753	133.333	108.775	111.028	114.936
			143.946	142.113	141.244	139.171	143.194	142.959	133.836	140.615	145.912	145.205	145.022	147.059	140.097	141.475	143.891	150.459	153.211	132.995	141.038	149.561	130.862	130.722	141.9	135.279	141.884	134.22	129.429	173.501	142.079	133.962	156.098	148.673	147.343	147.577	136.916	139.72	145.408	140.566	137.5	137.5	146.083	143.396	137.445	143.29	119.424	119.346	124.971
			151.778	150.64	151.891	148.93	150.998	151.968	140.182	149.105	156.142	155.708	155.844	159.276	154.589	153.917	153.394	161.009	163.303	134.01	144.811	157.456	139.828	139.885	152.32	144.501	153.451	144.579	138.266	139.903	151.485	145.283	163.902	157.522	155.556	155.947	146.262	149.533	156.122	155.189	149.537	148.077	157.143	153.774	146.256	153.247	130.21	131.729	134.461
			161.854	162.056	162.189	159.091	161.797	166.382	151.607	159.385	167.66	168.493	167.532	171.493	157.971	164.516	166.063	175.229	170.642	141.624	151.415	171.491	151.466	151.394	165.061	154.442	163.573	155.462	148.228	150.617	162.871	153.302	177.561	169.027	172.947	169.163	156.075	158.879	166.837	164.151	162.5	156.25	171.889	168.868	159.912	168.831	143.464	141.822	146.091
			171.169	171.672	175.373	172.282	173.094	176.008	160.135	171.592	177.608	177.626	175.758	180.995	167.15	168.664	177.376	186.697	183.028	149.746	160.377	183.333	159.181	151.704	173.249	165.228	175.513	164.853	158.108	158.862	169.307	158.962	190.244	177.434	184.058	179.736	164.953	171.495	185.204	178.302	175	173.558	177.419	175.472	167.841	173.16	154.936	146.916	156.515
			184.716	183.847	185.373	179.501	187.75	186.724	170.012	182.744	191.583	186.758	186.58	193.665	184.058	185.714	121.719	125.229	126.147	154.315	117.453	191.667	169.009	164.675	185.552	173.773	186.847	176.421	166.82	166.534	181.188	167.925	145.366	111.062	193.72	129.075	172.897	178.037	193.878	186.321	184.722	184.615	191.244	181.604	175.771	186.58	165.356	157.383	165.5
			126.249	125.059	124.726	121.702	126.316	131.626	116.303	120.652	120.942	125.571	121.645	127.149	123.671	123.963	126.244	128.44	123.853	116.751	119.34	127.632	115.345	113.856	124.387	120.854	126.493	113.422	115.048	121.825	122.772	118.396	132.195	118.584	205.314	125.11	115.421	122.43	129.592	128.302	119.444	123.077	130.876	126.887	117.621	122.944	112.843	104.673	112.447
			PBS			Poly(I:C)																								IAV
		Average relative body mass [%] for control per day post infection	100		Difference in relative body mass [%] to control group per day post infection	0	0	0	0	0	0	0	0	0	0	0	0	0	0	0	0	0	0	0	0	0	0	0	0	0	0	0	0	0	0	0	0	0	0	0	0	0	0	0	0	0	0	0	0
			97.9524			-6.31452	-5.2123	-2.72478	-6.37038	-5.88155	-3.55503	-4.95537	-4.74257	-3.39799	-3.14113	4.97438	-9.89935	-3.26646	0.285438	-5.42908	-0.756186	-1.01367	-3.61283	-5.82282	-5.64476	0.665064	1.10416	-0.155091	0.748851	-2.93417	-0.242167	-3.32001	-2.96745	-3.94984	2.69361	0.788635	-0.38723	1.61371	2.12598	-1.37125	-3.85962	-0.164837	-2.45245	3.78668	-0.756186	-2.60361	4.5728	5.79087	-1.67338
			100.185			-6.26232	-3.54905	-1.19174	-2.80741	-4.33585	-4.21537	-3.68619	-3.75616	-2.65998	-3.48662	9.57137	-9.47677	0.781451	1.13685	-2.52118	-1.11931	-1.71534	-3.48662	-5.27732	-6.9155	0.276097	2.64546	-1.50632	0.248168	-5.25786	-1.86698	-4.6188	-4.51392	-3.83532	1.38426	-1.10794	-0.445602	-2.18039	-0.772968	0.242618	-5.24802	-2.8396	-1.28473	2.85875	-2.05389	-4.37078	0.825369	4.6281	-4.8359
			102.601			-7.29879	-4.85815	-0.849198	-4.41946	-3.62663	-4.09185	-4.51798	-4.45236	-0.620314	-3.07221	9.59461	-6.14033	1.26422	3.56689	-1.19864	0.203226	-1.0699	-2.12881	-1.21162	-2.60051	1.54695	0.701375	-1.27893	2.16139	-15.1691	-14.7033	-8.5515	-16.9597	-6.98991	-13.4911	-12.9656	-9.12225	-10.5398	-11.1103	-10.7202	-16.5246	-10.5651	-14.6005	-9.55703	-13.8155	-17.4842	-13.2066	-10.0871	-9.11214
			106.675			-9.7785	-6.18811	-3.7416	-3.16405	-1.31124	-3.8536	-3.79885	-4.8232	-2.71465	-4.31656	8.93471	-3.5777	1.05442	2.57605	-1.06757	2.20346	0.467809	-4.78826	-2.50838	-2.82889	0.237395	0.400424	-1.3887	-1.04734	-19.0151	-15.4134	-11.3036	-19.3197	-7.45732	-18.4886	-13.4312	-10.849	-11.0568	-15.1456	-15.2221	-21.443	-15.5246	-19.675	-14.5011	-18.8246	-19.6983	-16.271	-14.6964	-17.8378
			111.734			-8.07066	-3.6778	-1.62062	-2.04749	-2.82588	-6.17218	-4.35638	-2.87202	-1.83347	-3.24389	12.168	-4.65481	0.825929	3.24352	-1.92137	1.81694	1.02064	-4.18729	-2.4752	-2.59984	3.01209	1.47309	1.04087	-0.0461458	-18.91	-15.3326	-11.7734	-18.0782	-7.34506	-16.8106	-14.5041	-9.38663	-14.3375	-12.9109	-13.0165	-23.1269	-14.3893	-20.7345	-9.56054	-21.5475	-21.967	-17.7951	-15.4778	-16.3856
			119.28			-9.40922	-4.40608	0.99154	-4.85521	-1.46275	-9.12272	-6.48291	-6.0524	-0.963082	-5.60067	10.4762	-0.253365	-0.439334	4.94916	-4.32664	1.74812	3.16907	-1.82708	-4.00214	-2.45299	1.45741	1.9465	-3.86141	-1.9639	-23.6218	-21.2425	-19.0076	-19.1085	-13.8475	-19.7875	-24.1477	-14.5408	-16.5033	-14.7309	-15.8611	-27.2968	-15.2976	-23.7799	-12.7582	-22.5509	-27.1869	-17.2597	-21.419	-21.6055
			126.615			-9.93366	-6.1189	-0.169859	-7.11385	-3.10723	-7.75133	-10.8164	-6.3766	-0.872118	-7.74677	10.4585	-0.508498	2.37081	4.22231	-5.11937	-1.38105	0.936328	-3.50149	-3.92951	-4.98008	1.49591	-0.199598	-4.58826	0.225134	-24.101	-22.9698	-21.286	-24.7287	-18.8355	-24.0305	-28.545	-18.006	-19.2394	-20.3402	-15.9309	-29.5683	-17.3227	-27.6147	-13.1364	-25.6801	-27.5449	-18.0288	-23.4061	-24.7542
			134.837			-11.9923	-10.1802	-1.38704	-6.32613	-0.508767	-7.63035	-13.3282	-8.24982	-1.17376	-9.36543	13.4556	0.118627	2.84403	5.25098	-5.86516	-0.724976	-0.143248	-1.34656	-3.81861	-5.5102	-0.274914	0.540233	-7.08382	-1.50379	-26.062	-23.8091	-19.9013	-28.1505	-15.4977	-27.3152	-29.5077	-14.8806	-19.9998	-21.3077	-16.8884	-28.508	-18.4654	-28.3371	-11.3589	-29.2296	-30.186	-17.6654	-26.8157	-25.9999
			143.15			-12.288	-12.4285	-1.24991	-7.8709	-1.26576	-8.93001	-13.7212	30.3508	-1.07088	-9.18782	12.9475	5.52248	4.19291	4.427	-6.2342	-3.43046	2.25808	-2.58405	-5.65009	-5.65009	2.93286	0.246139	-5.70515	0.139956	-23.726	-23.8043	-18.1793	-29.391	-8.81719	-27.091	-29.8475	-14.0197	-16.9028	-15.8952	-14.0903	-27.9602	-16.1589	-27.1501	-8.36748	-28.1968	-27.8013	-12.8471	-22.2945	-23.1501
			152.248			-12.42	-12.3627	0.0729143	-7.74673	1.20392	-7.66878	-13.9816	-12.3446	-0.762428	-6.96456	11.6549	5.27455	3.30798	3.69956	-5.98589	-2.71487	3.87487	2.9411	-2.71054	-4.17065	4.89528	1.52601	-5.99207	0.999177	-22.0373	-20.5186	-17.7863	-27.8584	-8.96205	-22.9905	-30.8879	-9.24758	-17.8007	-14.326	-11.6493	-29.0408	-13.752	-25.2476	-2.68236	-28.8831	-26.6662	-11.3385	-20.162	-22.015
			162.925			-11.4591	-11.5302	2.13668	-8.48299	0.648145	-7.46311	-14.6962	-12.3073	-0.0533294	-9.62273	14.6364	6.10193	10.0222	6.23838	-6.84985	-4.04611	3.91212	1.22633	-0.424617	-6.67462	8.96478	5.94331	-3.01272	5.90655	-19.4603	-21.1022	-16.8336	-26.9623	-7.68776	-26.884	-31.2838	-2.44636	-19.5407	-12.9638	-17.6255	-30.4352	-14.6945	-26.9246	-2.48983	-33.9527	-28.0409	-10.3994	-22.8177	-24.7851
			172.984			-13.8031	-21.2798	0.264602	-7.75566	2.52897	-8.1312	-14.8765	-14.1217	-3.67715	-14.0218	17.2598	4.44954	11.0739	6.7516	-8.03081	-1.48876	12.22	5.3178	2.01592	0.573607	4.43527	2.48761	-5.14268	0.176088	-18.0481	-26.0682	-16.4691	-29.2207	-4.18791	-25.5452	-32.1112	-0.157998	-23.2227	-9.06252	-11.0183	-29.5242	-13.692	-25.4841	-2.11452	-34.199	-25.5422	-5.81237	-23.2515	-27.8678
			171.278			-2.2691	-6.60308	14.2739	2.49555	15.5693	5.14308	-4.45821	-4.74333	9.9104	-3.35319	-25.9119	-60.2158	22.4421	-42.2028	1.61948	6.75967	22.5998	15.043	13.4445	13.3377	19.9665	10.3261	4.49321	15.3024	-5.92123	-13.8945	-5.77791	-14.2267	5.8192	-17.0091	-23.6067	16.4179	-15.1389	4.13405	2.65391	-22.7545	0.403698	-11.2777	10.8962	-22.6796	-12.208	10.5405	-8.17611	-16.394
			123.892			-8.54699	-10.0361	0.495227	-3.03733	2.60072	-10.4698	-8.84388	-2.06642	-1.11954	-5.49559	8.30331	-5.30774	81.4222	1.21832	-8.47125	-1.46191	5.70002	4.41007	-4.44737	-0.814891	6.98376	2.99498	-6.27067	-0.948091	-11.049	-19.2189	-11.4453	-9.01826	-0.901809	-20.6615	-20.8284	-1.97877	-11.9612	-9.89181	-19.191	-30.2209	-10.6175	-18.3918	-1.28312	-28.5647	-18.7755	-6.7201	-17.4747	-16.9151
						Poly(I:C)																								IAV
					Clinical score per day post infection	0	0	0	0	0	0	0	0	0	0	0	0	0	0	0	0	0	0	0	0	0	0	0	0	0	0	0	0	0	0	0	0	0	0	0	0	0	0	0	0	0	0	0	0
						5	5	0	5	5	0	0	0	0	0	0	5	0	0	5	0	0	0	5	5	0	0	0	0	0	0	0	0	0	0	0	0	0	0	0	0	0	0	0	0	0	0	0	0
						5	0	0	0	0	0	0	0	0	0	0	5	0	0	0	0	0	0	5	5	0	0	0	0	5	0	0	0	0	0	0	0	0	0	0	5	0	0	0	0	0	0	0	0
						5	0	0	0	0	0	0	0	0	0	0	5	0	0	0	0	0	0	0	0	0	0	0	0	10	10	5	10	5	10	10	5	10	10	10	10	10	10	5	10	10	10	10	5
						5	5	0	0	0	0	0	0	0	0	0	0	0	0	0	0	0	0	0	0	0	0	0	0	10	10	10	10	5	10	10	10	10	10	10	15	10	10	10	10	10	10	10	10
						5	0	0	0	0	5	0	0	0	0	0	0	0	0	0	0	0	0	0	0	0	0	0	0	10	10	10	10	5	10	10	5	10	10	10	15	10	15	5	15	15	10	10	10
						5	0	0	0	0	5	5	5	0	5	0	0	0	0	0	0	0	0	0	0	0	0	0	0	15	15	10	10	10	10	15	10	10	10	10	15	10	15	10	15	15	10	15	15
						5	5	0	5	0	5	10	5	0	5	0	0	0	0	5	0	0	0	0	0	0	0	0	0	15	15	15	15	10	15	15	10	10	15	10	15	10	15	10	15	15	10	15	15
						10	10	0	5	0	5	10	5	0	5	0	0	0	0	5	0	0	0	0	5	0	0	5	0	15	15	10	15	10	15	15	10	10	15	10	15	10	15	10	15	15	10	15	15
						10	10	0	5	0	5	10	0	0	5	0	0	0	0	5	0	0	0	5	5	0	0	5	0	15	15	10	15	5	15	15	10	10	10	10	15	10	15	5	15	15	10	15	15
						10	10	0	5	0	5	10	10	0	5	0	0	0	0	5	0	0	0	0	0	0	0	5	0	15	15	10	15	5	15	15	5	10	10	10	15	10	15	0	15	15	10	15	15
						10	10	0	5	0	5	10	10	0	5	0	0	0	0	5	0	0	0	0	5	0	0	0	0	10	15	10	15	5	15	15	0	10	10	10	15	10	15	0	15	15	10	15	15
						10	15	0	5	0	5	10	10	0	10	0	0	0	0	5	0	0	0	0	0	0	0	5	0	10	15	10	15	0	15	15	0	15	5	10	15	10	15	0	15	15	5	15	15
						0	5	0	0	0	0	0	0	0	0	15	15	0	15	0	0	0	0	0	0	0	0	0	0	5	10	5	10	0	10	15	0	10	0	0	15	0	10	0	15	10	0	5	10
						5	10	0	0	0	10	5	0	0	5	0	5	0	0	5	0	0	0	0	0	0	0	5	0	10	10	10	5	0	15	15	0	10	5	10	15	10	10	0	15	10	5	10	10
S 1b				Group and mouse
				PBS									Poly(I:C) i.p.								Poly(I:C) i.n.															IAV
		Relative body mass [%] per day post infection	0	100	100	100	100	100	100	100	100	100	100	100	100	100	100	100	100	100	100	100	100	100	100	100	100	100	100	100	100	100	100	100	100	100	100	100	100	100	100	100
			1	98.1735	97.7376	99.1736	97.3451	99.177	96.9163	97.561	97.7578	96.6245	95.9459	95.3586	97.0833	96.1702	92.3404	96.9828	90.5983	95.9091	85.654	93.6652	92.5311	91.8269	92.7273	95.0249	94.7368	93.8596	105.5	91.5556	99.0783	99.5146	97.6415	95.7547	97.3568	95.279	95.9677	97.3568	100	96.3801	98.2609	100.42
			2	101.37	101.357	105.372				97.1545	97.7578	98.3122	101.351	99.1561	101.25	100.426				102.727				97.5962	97.2727			95.1754	110.5	92.8889	102.304	99.5146	98.1132	101.887	101.322			96.9163	101.923	96.3801		99.5798
			3	104.11	102.262	104.132				100.813	100	99.5781	105.405	100	102.917	102.979				102.727				99.5192	100			101.316	111	96.8889	104.608	102.913	101.887	102.358	103.084			91.1894	90.3846	87.3303		91.1765
			4							104.065	105.381	104.641	109.009	102.954	106.25	105.106															106.452	105.34	104.245	106.604	105.286			88.5463	90.8654
			5							108.537	108.969	110.549	113.063	108.017	110.833	111.489															111.06	114.078	108.491	112.736	109.692			92.9515	98.0769
			6							115.447	114.35	117.3	116.667	113.924	120	117.021															116.129	122.816	116.509	120.283	118.062			96.0352	97.5962
S 1c-i			Time point and group
			1				3				6
			PBS	POL i.p.	POL i.n.	IAV	PBS	POL i.p.	POL i.n.	IAV	PBS	POL i.p.	POL i.n.	IAV
		IL-6 pg/g	0	0	927.333	0	177.935	37.875	65.4	3535.89	36.8613	77.3377	61.7391	3511.3
			0	7.2807	1404.38	106.066	32.1591	0	68.125	4421.38	5.68493	38.7179	83.6735	1941.62
			0	0	588.675	0	77.0238	6.14815	66.5556	4179.66	0	0	30.2	1998.26
			0	13.4722	922.283	0	0	0	88.75	2613.96	15.0388	0	157.895	2546.43
			0	0	1165.8	31.4444	0	5.97122	49.0217	2673.94	28.1188	0	29.4444	2171.9
			1440*	0		59.6364	0	0		3433.08	40.9783	0		1130.43
			93.5185	14.8092		36.6129	5.42484	12.2013		2625.09	25.2381	90.2105
			0	102.308		220.704	35.6667	41.1538		2424.46		42.4731
			52	84.0659		70.9195	102.308			896.075		43.4259
			23.2716	78.7952		117.797	158.929
			113.667			29.2784
		MCP-1 pg/g	864.062	603.15	2898.6	299.364	512.628	412.5	729.5	14215.9	548.759	398.896	347.652	13768.7
			1162.04	1063.68	3878	283.548	457.647	389.412	276.458	15687.7	754.726	459.128	217.449	12690.5
			350.282	717.939	1530.86	1420.70*	510.222	348.667	410.667	15304.4	478.239	422.806	437.5	11395.5
			230.143	634.861	2332.93	121.379	308.462	448.615	299.875	3511.24	363.023	341.812	280.632	11099
			214.074	571.257	2773.03	118.39	311.786	400	302.609	4610.65	585.248	441.477	374.667	3155.85
			265.222	977.368		62.0619		431.154			777.065	330		3714.43
				1033.89				719.434			433.714	192.842
				984.066				516.282				416.989
				549.78								433.704
				539.639
		TNF-a pg/g	0	146.772	56	0	0	58.6875	24.5	266.696	65.3285	0	23.7391	420.805
			0	129.298	89.7143	0	0	99.4958	30.625	304.943	86.2329	41.1795	38.3673	401.625
			0	112.519	66.5563	0	0	52.2222	31.8889	243.75	42.2535	19.4964	6.2	399.688
			5.80247	137.847	92.0652	0	0	41.8462	48.625	204.615	58.5271	28.1879	65.3684	416.949
			0	67.6571	80.7563	0	0	54.3165	18.1522	403.111	6.13861	89.4631	13.6667	82.7891
			460.625	138.246		38.1818	25.5474	0		433.526	18.913	2.06667		106.286
			389.259	57.6336		145.32*	55.4902	97.044		381.317	15.9048	70.2105
			38.3099	65.3846		66.1268	25.6667	28.7179		70		17.957
			21	33.7363		20.8046	117.363			37.6636		25.9259
			16.8519	44.4578		38.6441	93.2143
			89.1111			1.34021
		IL-1b pg/g	16.9388	15.9055	58.6667	22.5	39.7826	14.375	10.4	198.929	15.4015	10	0	133.908
			22.1333	13.9474	102.571	80.1639	34.3182	21.2605	13.5417	164.368	15.411	18.8205	0	85.5417
			47.5949	9.54198	38.3444	94.1176	41.0714	13.5556	5.55556	176.932	15.8451	13.1655	0	85.7986
			22.2222	7.29167	59.8913	45.3947	73.5065	15.9231	2	172.308	20.6977	13.557	0	99.2279
			78.1356	8.22857	87.9832	20	55.4118	13.8849	7.5	79.6111	0	28.1879	0	25.3741
			64.6875	16.9298		25.5455	13.3577	17		76.6667	1.41304	17.8		21.2143
			51.1111	10.9924		25.9677	12.6144	49.7484		63.8922	0	0
			12.8873	0		54.7887	0	0		12.562		0
			2.14286	0		0	0			14.8598		0
			0	0		0	0
			0			0
		IL-10 pg/g	208.265	0	0	0	0	0	0	0	0	0	0	8.27586
			0	0	0	0	0	18.15*	0	0	8.013*	0	0	12.9167
			72.9114	0	0	0	0	0	0	0	0	0	0	0
			0	0	0	0	0	0	0	0	0	0	0	0.330882
			0	0.514286	0	0	0	0	0	0	0	0	0	0
			277.187	10.26*		19.63*	0	0		0	0	0		0
			140.37	0		0	0	0		0	0	0
			0	0		0	0	0		0		0
			0	0		0	0			0		0
			0	0		0	0
			0			0
		IL-17A pg/g	30.5102	0	4.13333	16.087	16.087	0	3.1	51.4286	2.18978	0	11.5652	16.3602
			19.7333	2.63158	16.4762	36.8852	16.8182	0	13.8542	34.3678	10.0685	7.53846	6.32653	12
			28.481	4.58015	2.05298	44.1176	17.619	0	8.11111	50	2.11268	0	13.3	10.9722
			18.2716	8.19444	12.2826	19.4737	57.1429	0	14.125	48.3516	6.89922	0	9.78947	2.20588
			25.0847	0	11.1765	20.7778	26.4706	0	7.93478	4.94444	14.1584	28.6577	14.7778	23.1973
			27.8125	0		0	0	0		0	18.8043	0		9.5
			0	0		2.41935	0	12.8302		1.79641	6.95238	12.9474
			0	21.2088		297.46*	10.3333	15.7692		12.6446		14.3011
			23.6429	12.4176		7.12644	14.6154			0		27.037
			5.74074	14.8193		4.40678	14.6429
			8.11111			5.36082
		IL-2 pg/g	295.306	121.181	0	290.652	290.652	98	11.5	285.893	150.511	105.519	7.3913	76.9732
			364.133	140	1.61905	544.918	375	121.933	16.4583	332.644	86.9863	97.5385	0	58
			369.747	106.26	6.62252	796.667	460.833	148.815	5.88889	355.341	98.0282	82.3741	13	51.4236
			360.617	88.1944	7.5	437.368	361.818	102.385	12.5	446.484	93.6434	89.3289	8.94737	44.4118
			637.627	96.1143	0	250.111	393.882	91.3669	1.84783	63.6111	11.3861	91.4094	9.44444	1.15646
			611.25	122.105		123.818	90.438	85.5385		127.115	33.0435	88.7333		2.57143
			420.37	92.2137		149.032	90.9804	72.0126		90.4192	16.381	12.1053
			61.831	10.989		71.4085	11.1111	18.4615		1.40496		1.82796
			6.07143	15.8242		0	9.34066			0		7.87037
			10.6173	13.8554		12.2034	10.119
			7.66667			16.2887
			* significant outlier by Grubb's test
S 1j-p			Time point and group
			1				3				6
			PBS	POL i.p.	POL i.n.	IAV	PBS	POL i.p.	POL i.n.	IAV	PBS	POL i.p.	POL i.n.	IAV
		IL-6 pg/ml	10.46	7.06	9,65	4.23	32*	22.71	5,20	33.87	7.06	3.71	3,60	67.62
			11.18	42.05	3,37	13.17*	13.72	20.68	5,28	29.2	8.48	5.99	2,92	16.64
			2.5	2.84	1,93	3.9875	8,99	26.6	3,37	20.12	3.36	11.54	2,21	37.81
			2,70	5.64	1,67	1,67	8,99	5.99	2,70	7,71	7.59	15.72	4,63	115.19
			2,42	27.1167	5,20	2,07	7,18	22.34	1,93	5,53	5,87	13.17	4,30	9,93
			2,63	16.09		1,28		26.04		7,53	4,38	8.48		4,54
				1,93				69.16*			5,70	3,37
				2,28				7,09				14,48
				2,07								2,00
		MCP-1 pg/ml	33.13	28.13	8,22	29.98	47.65	14.23	5,40	9.06	32.1	7.46	10,70	32.79
			25.43	149.15	11,35	22.95	26.61	21.21	10,37	5.61	70.17	20.76	7,13	37.07
			11.82	42.27	9,92	1	7,13	43.14	0	13.06	19.85	26.99	0	26.22
			6,07	58.45	4,47	1,82	8,97	20.76	0	5,04	27.76	45.71	17,13	18.42
			6,69	102.6	9,92	1	9,92	28.51	9,57	0	12,47	28.13	7,69	16,47
			9,81	67.96		1		26.22		0	16,30	38.64		10,37
				15,78				101.03*			20,34	23,72
				12,67				13,34				22,81
				20,34								15,78
		TNF-a pg/ml	4.3	2.05	3,19	2.99	6.17	0.79	1,63	3.73	1.36	0	0,90	7.67
			0.58	26.825*	1,23	2.99	0	3.59	3,34	1.18	2.05	4.02	0,57	8.76
			0	0	1,08	0	3,30	8.16	0,72	3.87	0	0	0,97	4.3
			2,85	5.12	0,68	1,34	2,22	5.91	0,93	2,41	0	7.92	3,72	6.17
			1,89	9.85	1,37	1,30	2,93	3.87	1,56	1,37	2,59	6.55	1,67	1,81
			2,07	7.43		0,72		3.87		1,08	2,63	3.44		1,85
				1,26				28.46*			2,48	7,41
				1,45				1,85				9,90
				2,52								2,85
		IL-1b pg/ml	0.41	0	0,21	0.24	1.43	0	0,16	0	0.11	0	0,18	0
			0.24	0	0,15	0.08	0.11	0.21	0,30	0	0.58	0.11	0,18	0.18
			0	0	0,14	0.1375	0,21	0.47	0,12	0	0	0	0,16	0
			0,25	0.05	0,13	0,22	0,17	0	0,16	0,16	0	0.36	0,25	0
			0,14	0.4	0,16	0,17	0,29	0.95	0,16	0,15	0,17	0.05	0,22	0,16
			0,18	1.35		0,18		0		0,14	0,21	0		0,14
				0,18				0.74			0,21	1,08
				0,14				0,16				0,41
				0,18								0,22
		IL-10 pg/ml	6.69	0	0	6.06	18.49	0	0	0	10.06*	0	1,47	0
			4.78	32.575*	0	23.24*	7	0	0	0	0	8.24	0	1.73*
			4.45	1.73	0	0	0,93	13.03	0	0	3.79	0.99	0	0
			0	4.12	0	0	0	13.32	0	0	0	28.17	0,31	0
			0	11.15	0	0	0,48	2.78	0	0	0,15	18.49	0	0
			0	3.79		0		7.93		0	0	10.06		0
				0				94.78*			0,31	0
				0				0				6,91
				1,75								0
		IL-17A pg/ml	9.66	5.31	1,43	4.17	16.28	4	1,80	0	9.34	1.15	2,23	0.81
			10.61	38.35*	0,84	13.46	5.8	4.99	0,92	13.14*	7.74	10.93	1,07	2.51
			4.17	0.81	0,99	5.2125	0,99	9.5	0,77	0.46	2.84	9.82	1,19	0.46
			1,30	0.09	0,84	0,69	1,34	6.13	0,95	0,92	1.84	9.02	1,67	0
			0,84	6.4	0,99	0,77	1,67	13.62	0,92	0,92	1,63	9.66	2,76	0,69
			1,23	18.47		0,92		5.48		0,99	1,88	23.89		0,69
				8,75				37.79*			1,63	2,05
				0,99				1,39				5,85
				1,92								1,39
		IL-2 pg/ml	9.98	2.93	0,76	3.82	13.06	8.18	0,76	4.95	5.09	0	0,50	1.97
			5.76	43.1*	0,76	7.93	5.49	4.11	0,50	3.38	1.26	9.98	0,60	7.56
			4.95	5.36	0,45	5.5	0,76	6.93	0,50	6.29	3.68	10.1	0,45	0
			1,50	10.68	0,86	0,30	0,97	9.15	0,65	0,35	5.49	15.23	1,07	0
			0,81	14.45	0,50	0,55	0,76	3.68	0,70	0,35	0,97	20.61	1,67	0,86
			1,07	5.22		0,76		7.93		0,65	1,45	13.72		0,50
				0,65				37.17*			2,44	1,50
				0,65				1,18				8,86
				0,97								0,65
		* significant outlier by Grubb's test
[truncated: 21 more columns]

## Sheet: supp. figure 2
			Groups - 6 week old mice born of PBS, poly(I:C) or IAV infected mothers
			male			female
			PBS	poly(I:C)	IAV	PBS	poly(I:C)	IAV
		Resistance [cmH2O.s/ml] per mouse	0.592625	0.666546	0.866184	1.0073	0.622073	0.844105
			0.622453	0.793943	0.821104	0.946881	0.808964	0.92403
			0.557441	0.60404	0.666948	0.645595	0.741424	0.854283
			0.661823	0.629063	0.711994	0.760705	0.69053	0.708286
			0.518807	0.515339	0.594123	0.640189	0.775028	0.649124
			0.544487	0.539154	0.610456	0.630555	0.634998	0.657951
			0.638882	0.701381	0.706016	0.692159	0.88193	0.799987
			0.497656	0.540878	0.64364		0.727125	0.670953
					0.546311
			Groups - 6 week old mice born of PBS, poly(I:C) or IAV infected mothers
			male			female
			PBS	poly(I:C)	IAV	PBS	poly(I:C)	IAV
		Compliance [ml/cmH2O]	0.0338875	0.0280139	0.0238662	0.0202064	0.0308198	0.0228285
			0.0295939	0.0249	0.0248327	0.0217348	0.0248632	0.0273162
			0.0341371	0.0349365	0.0294581	0.0291602	0.0278273	0.0206145
			0.0306875	0.0379231	0.0289261	0.0290795	0.0294672	0.0283288
			0.0362216	0.0371353	0.0326095	0.0289028	0.024718	0.0277729
			0.0358071	0.034088	0.033488	0.0302686	0.0351064	0.0235616
			0.0328842	0.0261864	0.0223948	0.0282372	0.0216136	0.0249861
			0.0352643	0.0326679	0.0322898		0.026349	0.0304224
					0.0358396
			Groups - 6 week old mice born of PBS, poly(I:C) or IAV infected mothers
			male			female
			PBS	poly(I:C)	IAV	PBS	poly(I:C)	IAV
		Elastance [cmH2O/ml	29.5118	35.7011	41.9104	49.4963	32.4498	43.8053
			33.7987	40.163	40.3005	46.013	40.2342	36.6116
			29.308	28.6237	33.9498	34.3014	35.9396	48.512
			32.5881	26.372	34.5729	34.3901	33.9398	35.3021
			27.6085	26.9313	30.6674	34.6006	40.4649	36.0077
			27.93	29.3383	29.8651	33.0422	28.4868	42.4433
			30.4122	38.1896	44.6577	35.4203	46.2713	40.0251
			28.3605	30.6216	30.9755		37.9524	32.8721
					27.9069
			Groups - 6 week old mice born of PBS, poly(I:C) or IAV infected mothers
			male			female
			PBS	poly(I:C)	IAV	PBS	poly(I:C)	IAV
		inspiratory capacity [ml]	0.476	0.536649	0.487732	0.385321	0.588933	0.454867
			0.555102	0.525212	0.496621	0.452769	0.508372	0.524747
			0.585278	0.64121	0.564764	0.542098	0.45278	0.418334
			0.563603	0.693137	0.580169	0.552352	0.529636	0.547159
			0.681192	0.691079	0.601992	0.5726	0.450219	0.556716
			0.667143	0.67956	0.661986	0.574782	0.622947	0.467095
			0.624082	0.513028	0.483583	0.534447	0.424111	0.447738
			0.645247	0.648577	0.634669		0.484182	0.579559
					0.640954

## Sheet: supp. figure 3
S 3a				Group and mouse
				PBS+PBS						PBS + H1N1													H1N1 + H1N1
		Relative body mass [%] per day post infection	0	100	100	100	100	100	100	100	100	100	100	100	100	100	100	100	100	100	100	100	100	100	100	100	100	100	100	100	100	100	100	100	100	100
			1	96.7742	102.174	102.532	102.532	100	100	100	101.37	101.37	101.351	101.316	101.351	101.316	101.333	98.9011	101.031	101.111	101.075	101.087	104.762	108.475	103.077	106.25	103.509	103.333	101.613	105.172	101.235	100	101.25	98.8095	98.7179	101.25
			2	101.075	106.522	105.063	105.063	102.532	102.5	101.351	101.37	102.74	102.703	102.632	104.054	102.632	104	100	102.062	102.222	102.151	102.174	107.937	110.169	106.154	110.938	108.772	108.333	106.452	110.345	102.469	103.75	103.75	104.762	102.564	103.75
			3	103.226	107.609	107.595	108.861	105.063	102.5	97.2973	105.479	98.6301	104.054	89.4737	106.757	97.3684	93.3333	97.8022	104.124	91.1111	102.151	98.913	111.111	115.254	112.308	114.062	114.035	113.333	111.29	112.069	106.173	111.25	111.25	111.905	107.692	107.5
			4	109.677	114.13	112.658	112.658	110.127	111.25	97.2973	109.589	94.5205	110.811	85.5263	98.6486	93.4211	90.6667	102.198	110.309	100	109.677	103.261	117.46	120.339	116.923	121.875	115.789	121.667	122.581	120.69	109.877	118.75	112.5	115.476	112.821	113.75
			5	109.677	120.652	118.987	117.722	118.987	115	100	112.329	97.2603	114.865	82.8947	104.054	92.1053	93.3333	104.396	115.464	100	111.828	102.174	128.571	133.898	127.692	128.125	129.825	128.333	132.258	132.759	118.519	131.25	123.75	111.905	121.795	122.5
			6	119.355	128.261	126.582	127.848	127.848	125	105.405	120.548	102.74	124.324		114.865	97.3684	96	109.89	123.711	105.556	121.505	109.783	142.857	149.153	138.462	140.625	142.105	148.333	145.161	146.552	128.395	138.75	131.25	133.333	132.051	133.75
			7	123.656	136.957	136.709	139.241	135.443	133.75	112.162	124.658	100	135.135		121.622	96.0526	97.3333	110.989	128.866	103.333	123.656	113.043	152.381	159.322	150.769	148.438	152.632	151.667	153.226	158.621	135.802	152.5	140	141.667	138.462	141.25
			8	127.957	143.478	146.835	151.899	145.57	148.75	117.568	126.027		148.649		132.432			120.879	141.237	114.444	134.409	123.913	170.952	172.881	155.385	160.938	166.667	161.667	162.903	168.966	148.148	167.5	152.5	154.762	155.128	155
			9	136.559	153.261	153.165	160.759	153.165	152.5	124.324	138.356		162.162		147.297			131.868	151.546	126.667	140.86	134.783	177.778	188.136	161.538	165.625	175.439	168.333	179.032	177.586	154.321	173.75	157.5	163.095	164.103	158.75
			10	144.086	159.783	163.291	169.62	158.228	162.5	136.486	153.425		174.324		162.162			141.758	160.825	135.556	150.538	142.391	193.651	200	169.231	171.875	187.719	183.333	187.097	191.379	165.432	191.25	170	175	180.769	170
			11	154.839	169.565	174.684	183.544	167.089	170	154.054	164.384		191.892		179.73			148.352	172.165	144.444	159.14	153.261	212.698	216.949	184.615	187.5	198.246	200	206.452	208.621	172.84	206.25	176.25	189.286	193.59	176.25
			12	162.366	178.261	189.873	200	174.684	181.25	172.162	175.342		206.757		195.946			154.945	182.474	154.444	162.366	159.783	225.397	237.288	192.308	198.438	208.772	213.333	217.742	222.414	182.716	217.5	188.75	196.429	202.564	186.25
			13	167.742	184.783	205.063	210.127	186.076	190	189.189	187.671		224.324		210.811			164.835	193.814	165.556	170.968	165.217	244.444	255.932	203.077	201.562	221.053	220	233.871	229.31	190.123	230	196.25	210.714	217.949	198.75
			14	174.194	193.478	216.456	222.785	194.937	191.25	201.351	195.89		236.486		224.324			171.429	205.155	178.889	179.57	173.913	263.492	272.881	216.923	217.188	235.088	238.333	248.387	244.828	204.938	246.25	211.25	221.429	228.205	210
				Group and mouse
S 3b				PBS+PBS									PBS + H3N2																																			H1N1 + H3N2
		Relative body mass [%] per day post infection	0	100	100	100	100	100	100	100	100	100	100	100	100	100	100	100	100	100	100	100	100	100	100	100	100	100	100	100	100	100	100	100	100	100	100	100	100	100	100	100	100	100	100	100	100	100	100
			1	98.5915	102.985	100	100	98.5714	101.408	98.5915	96	100	105.3	101.7	98.5	98.4	100	105.5	106.3	100	103.2	104.8	100	105.3	102.6	100	101.3	102.7	103.1	101.4	101.5	103.1	101.5	102.9	104.3	102.9	104.3	103.125	101.667	101.562	101.515	104.918	108.065	106.061	102.941	102.857	101.538	100	97
			2	104.225	105.97	104.286	105.797	100	104.225	101.408	98.6667	102.817	108.8	103.3	101.5	104.8	103.3	105.5	104.8	101.7	104.8	106.5	102.6	107.9	103.9	102.6	105.1	106.8	104.6	102.9	104.4	104.6	104.5	104.4	107.2	104.3	108.7	112.5	108.333	106.25	107.576	109.836	114.516	109.091	108.824	107.143	107.692	108.5	106.1
			3	107.042	111.94	107.143	107.246	107.143	107.042	105.634	104	107.042	110.5	105	101.5	103.2	103.3	112.7	106.3	103.3	104.8	109.7	106.4	106.6	103.9	100	103.8	106.8	109.2	104.3	104.4	104.6	104.5	102.9	108.7	102.9	107.2	112.5	110	106.25	110.606	114.754	109.677	110.606	108.824	110	109.231	109.9	112.1
			4	109.859	110.448	111.429	111.594	108.571	108.451	109.859	101.333	108.451	114	106.7	106.2	114.5	108.2	109.1	106.3	103.3	108.1	111.3	107.7	107.9	103.9	101.3	105.1	108.1	115.4	105.7	105.9	107.7	109.1	104.4	108.7	104.3	108.7	114.062	113.333	107.812	109.091	114.754	114.516	112.121	114.706	102.857	107.692	112.7	118.2
			5	122.535	122.388	121.429	121.739	120	118.31	119.718	117.333	122.535	131.6	118.3	113.8	121	113.1	116.4	107.9	113.3	111.3	121	105.1	109.2	110.4	106.6	113.9	114.9	120	108.6	108.8	107.7	107.6	113.2	111.6	108.6	110.1	117.188	113.333	110.938	110.606	116.393	119.355	110.606	117.647	115.714	112.308	118.3	121.2
			6	130.986	135.821	130	131.884	128.571	125.352	129.577	129.333	130.986	131.6	121.7	120	125.8	113.1	116.4	119	121.7	112.9	121	116.7	101.3	113	103.9	115.2	120.3	123.1	104.3	116.2	103.1	101.5	111.8	113	102.9	107.2	120.312	120	117.188	113.636	116.393	120.968	104.545	116.176	122.857	110.769	121.1	124.2
			7	142.254	144.776	140	144.928	140	135.211	138.028	140	143.662	135.1	121.7	92.3	130.6	109.8	127.3	122.2	120	124.2	125.8	120.5	89.5	119.5	103.9	120.3	113.5	120	110	122.1	95.4	92.4	107.4	117.4	91.4	95.7	125	130	126.562	110.606	113.115	125.806	96.9697	110.294	114.286	107.692	122.5	130.3
			8	149.296	153.731	145.714	150.725	150	142.254	147.887	153.333	149.296	142.1	136.7		129	114.8	107.3	130.2	128.3	127.4	138.7	130.8		128.6		127.8	123	130.8	121.4	130.9				115.9			137.5	140	137.5	104.545	108.197	127.419		105.882	107.143	98.4615	135.2	139.4
			9	159.155	167.164	158.571	166.667	162.857	150.704	159.155	165.333	164.789	152.6	150		138.7			141.3	145	135.5	153.2	143.6		136.4		134.2	137.8	147.7	138.6	145.6							148.438	151.667	148.438			129.032					146.5	147
			10	172.958	181.94	168.857	181.449	176.857	156.197	173.803	174.533	177.183	163.2	165		153.2			149.2	153.3	141.9	167.7	150		148.1		143	145.9	156.9	147.1	147.1							161.562	167.333	161.875			156.935					157.7	160.6
			11	180.282	197.015	180	191.304	185.714	169.014	185.915	192	191.549	175.4	178.3		164.5			155.6	165	150	180.6	167.9		166.2		154.4	164.9	172.3	160	158.8							171.875	180	170.312			169.355					162	169.7
			12	190.141	211.94	191.429	205.797	202.857	176.056	200	208	207.042	189.5	195		174.2			165.1	180	164.5	191.9	179.5		174		159.5	173	187.7	172.9	166.2							182.812	198.333	182.812			182.258					169	177.3
			13	191.549	220.896	200	214.493	210	184.507	211.268	216	215.493	203.5	208.3		185.5			173	193.3	169.4	203.2	193.6		185.7			189.2	203.1	188.6	175							193.75	210	193.75			195.161					181.7	184.8
			14	204.225	240.299	218.571	234.783	231.429	197.183	230.986	236	235.211	219.3	220		196.8			185.7	208.3	179	219.4	215.4		201.3			202.7	221.5	205.7	188.2							203.125	230	206.25			204.839					185.9	197
[truncated: 34 more columns]

## Sheet: supp. figure 4
S 4a				Group
				PBS+PBS						Poly(I:C)+PBS							IAV+PBS									PBS+IBV				Poly(I:C)+IBV								IAV+IBV
		Relative body mass [%] per day post infection	0	100	100	100	100	100	100	100	100	100	100	100	100	100	100	100	100	100	100	100	100	100	100	100	100	100	100	100	100	100	100	100	100	100	100	100	100	100	100	100	100	100	100
			1	100.844	98.2143	97.2222	99.5556	97.5369	100.461	96.5217	99.1416	96.9828	98.1735	97.6852	100	97.1292	99.0991	100.83	98.5149	100	98.0583	97.2851	98.7013	99.0476	98.5849	98.19	99.5595	100	100	100.427	98.7654	99.5392	98.5714	100	98.5646	99.4949	99.1111	100	100.485	103.182	101.739	99.5633	99.1071	99.0909	95.9459
			2	102.532	102.232	98.6111	100	100.985	100.922	98.6957	100.429	97.8448	100.913	99.0741	100	99.0431	100.901	101.66	98.5149	101.449	99.5146	98.6425	100.433	99.0476	99.5283	93.2127	88.9868	89.9083	94.2982	95.7265	93.4156	89.4009	92.8571	94.7867	90.9091	93.9394	95.1111	91.9598	92.7184	95.9091	96.5217	92.5764	92.8571	91.8182	86.4865
			3	101.688	102.232	100	100	101.478	100.922	98.6957	100.429	98.2759	99.5434	100	101.435	100.478	100	102.905	100	100.966	98.5437	99.5475	100.433	101.905	99.0566	95.0226	88.9868	86.6972	92.5439	97.8632	93.4156	90.7834	92.8571	92.891	91.3876	96.4646	97.3333	88.4422	94.1748	96.3636	99.1304	96.0699	93.3036	90.9091	90.0901
			4	102.11	104.464	100.463	99.1111	103.941	100	100.435	100.858	99.1379	99.0868	100	100.478	101.435	100.901	101.245	101.485	100	99.5146	99.5475	100.433	105.714	100.472	97.2851	92.511	91.7431	96.0526	97.8632	95.0617	94.47	95.7143	96.6825	95.6938	97.4747	99.1111	91.4573	96.1165	97.7273	100.87	98.69	95.9821	93.6364	91.8919
			5	103.797	107.589	102.778	100.889	105.419	100.922	103.043	101.288	100	102.74	102.778	102.871	103.349	101.351	103.734	104.455	102.899	102.427	101.81	103.03	108.571	100	97.7376	93.3921	90.8257	93.8596	97.4359	94.6502	93.5484	97.1429	93.3649	96.1722	101.515	98.2222	91.9598	95.6311	98.6364	102.174	97.3799	97.7679	93.1818	92.3423
			6	104.641	106.696	103.704	101.333	106.897	102.304	103.913	104.292	101.724	107.763	104.167	104.306	102.871	102.252	103.734	105.941	103.865	102.913	103.167	103.463	107.619	103.774	87.7828	86.3436	88.0734	87.2807	88.8889	86.4198	88.9401	88.0952	84.3602	89.4737	91.9192	94.2222	90.4523	85.9223	90.9091	98.2609	96.0699	87.9464	89.0909	86.036
			7	104.641	106.25	106.481	103.111	108.374	103.226	104.783	106.009	105.172	105.023	104.63	106.699	103.828	103.604	104.979	105.446	104.831	104.369	103.62	104.329	109.524	108.962	84.6154	84.5815	94.0367	91.2281	94.4444	84.3621	88.9401	89.5238	85.3081	90.9091	95.9596	98.6667	91.4573	85.4369	93.6364	100	100.437	89.2857	90.9091	88.2883
			8	106.751	106.25	105.556	102.222	108.374	105.069	104.783	106.867	104.31	105.479	105.093	105.742	104.306	104.054	103.734	107.426	106.28	103.883	104.525	104.329	110.476	107.075	90.4977	89.4273	98.1651	97.3684	97.4359	91.358	95.3917	95.7143	91.9431	94.2584	101.01	102.222	94.9749	94.6602	98.1818	101.739	103.93	96.4286	99.5455	94.1441
			9	106.751	106.696	106.019	103.556	110.837	105.069	106.087	103.863	104.31	106.849	104.63	107.177	104.306	103.604	104.979	109.406	107.246	103.883	104.072	105.195	110.476	109.434	93.2127	95.5947	101.376	100.439	99.1453	95.0617	100	98.5714	97.1564	99.0431	102.525	103.111	95.9799	97.0874	101.364	103.478	102.62	99.1071	99.5455	97.2973
			10	108.017	108.482	108.333	106.222	112.315	107.834	108.261	109.013	106.034	107.763	107.87	107.177	104.785	104.505	104.979	110.396	110.628	106.796	105.43	106.926	111.429	109.906	98.19	98.6784	104.587	105.263	101.282	100	100.922	100.476	98.5782	101.914	107.071	105.333	103.015	100.971	101.364	105.652	103.93	103.125	101.364	100.901
			11	108.017	108.929	110.648	107.556	111.823	107.834	106.087	107.725	108.19	106.849	106.481	106.22	104.306	106.306	104.979	109.406	107.246	105.825	105.43	105.195	111.429	108.491	100.905	103.084	106.422	104.386	100.855	99.5885	101.843	100.952	100.948	102.392	105.051	102.667	104.02	100.971	100.909	105.652	103.93	102.232	101.818	100.45
			12	107.595	109.375	107.407	104.444	102.463	106.912	107.391	109.442	106.034	106.849	108.333	107.177	105.742	104.505	104.149	112.376	110.628	107.282	106.335	106.061	111.429	109.906	100.452	103.084	107.798	104.386	100.855	102.058	102.304	102.381	102.844	104.785	107.071	106.222	103.015	101.942	102.273	106.957	104.803	104.018	103.182	103.604
			13	108.439	109.375	108.796	103.556	112.315	105.991	105.652	109.871	106.034	107.306	107.87	105.742	106.699	104.955	104.564	110.396	110.145	106.311	105.43	106.926	111.905	111.321	100.905	102.643	107.339	105.702	100.427	100.823	101.843	101.905	102.844	106.699	111.111	105.333	103.518	101.942	101.818	108.696	104.803	103.571	102.273	102.703
			14	107.173	109.821	111.111	106.667	113.793	106.452	106.522	109.871	106.466	110.502	108.796	105.263	109.091	107.207	105.809	112.871	109.179	107.282	104.525	106.061	112.381	113.679	103.167	102.643	110.092	105.263	103.419	101.235	102.304	103.81	104.739	107.177	108.081	104.889	102.513	102.913	103.182	109.13	104.803	105.357	103.636	104.054
										Group
				PBS	Poly(I:C)	IAV				PBS+IBV				Poly(I:C)+IBV								IAV+IBV
		Average relative body mass [%] for control group per day post infection	0	100	100	100		Difference in relative body mass [%] to control group per day post infection	0	0	0	0	0	0	0	0	0	0	0	0	0	0	0	0	0	0	0	0	0
			1	98.9723	97.9477	98.9023			1	-0.782242	0.587185	1.02771	1.02771	2.47963	0.817715	1.59145	0.623712	2.05228	0.616877	1.54723	1.16339	1.09767	1.58311	4.27949	2.8368	0.660989	0.204813	0.188579	-2.95638
			2	100.88	99.4286	99.9656			2	-7.66763	-11.8935	-10.972	-6.58205	-3.70208	-6.01294	-10.0277	-6.57143	-4.64185	-8.51949	-5.48918	-4.31747	-8.00583	-7.24719	-4.05654	-3.44389	-7.38921	-7.10849	-8.14745	-13.4791
			3	101.053	99.8369	100.373			3	-6.03061	-12.0664	-14.356	-8.50937	-1.9736	-6.42121	-9.05344	-6.97971	-6.94586	-8.44929	-3.3722	-2.50352	-11.9307	-6.19816	-4.00928	-1.24248	-4.30304	-7.06934	-9.46382	-10.2828
			4	101.681	100.205	101.035			4	-4.39642	-9.17048	-9.93837	-5.62886	-2.34128	-5.1428	-5.73448	-4.49025	-3.52207	-4.51075	-2.72978	-1.09342	-9.57736	-4.91814	-3.30737	-0.165082	-2.34469	-5.0525	-7.39828	-9.14275
			5	103.566	102.296	103.142			5	-5.82808	-10.1736	-12.7399	-9.70598	-4.85962	-7.64531	-8.74713	-5.15266	-8.93059	-6.12327	-0.780367	-4.0733	-11.1823	-7.51101	-4.50571	-0.96816	-5.76216	-5.37422	-9.96025	-10.7997
			6	104.263	104.148	104.081			6	-16.4798	-17.919	-16.1892	-16.9819	-15.259	-17.7281	-15.2078	-16.0527	-19.7877	-14.6742	-12.2287	-9.92568	-13.6286	-18.1585	-13.1718	-5.82001	-8.01101	-16.1344	-14.99	-18.0448
			7	105.347	105.163	105.518			7	-20.732	-20.7659	-11.3107	-14.1193	-10.7188	-20.8011	-16.2231	-15.6394	-19.8551	-14.2541	-9.2036	-6.49653	-14.0609	-20.0812	-11.8818	-5.51814	-5.08146	-16.2324	-14.609	-17.2298
			8	105.704	105.226	105.754			8	-15.206	-16.2764	-7.53859	-8.3353	-7.78979	-13.8677	-9.83398	-9.5114	-13.2826	-10.9673	-4.21558	-3.00346	-10.7788	-11.0935	-7.5719	-4.01459	-1.82359	-9.32515	-6.20827	-11.6096
			9	106.488	105.317	106.477			9	-13.2754	-10.8933	-5.11187	-6.04942	-6.17215	-10.2557	-5.31745	-6.74602	-8.16105	-6.27439	-2.7922	-2.20634	-10.4974	-9.38996	-5.1137	-2.99908	-3.85725	-7.37019	-6.93188	-9.18004
			10	108.534	107.272	107.888			10	-10.3439	-9.85558	-3.94684	-3.27083	-5.98979	-7.27184	-6.35018	-6.79565	-8.69364	-5.35796	-0.201133	-1.93851	-4.8732	-6.9174	-6.52463	-2.2361	-3.95814	-4.76327	-6.52463	-6.98737
			11	109.134	106.551	107.145			11	-8.22934	-6.05062	-2.7123	-4.74835	-5.69659	-6.96281	-4.70797	-5.59891	-5.60342	-4.15895	-1.50079	-3.88463	-3.12511	-6.17434	-6.23612	-1.49304	-3.21508	-4.91307	-5.32703	-6.69476
			12	106.366	107.281	108.074			12	-5.91373	-3.28251	1.43195	-1.98025	-6.42661	-5.22369	-4.97716	-4.90036	-4.43771	-2.49662	-0.210601	-1.05909	-5.0593	-6.13263	-5.80165	-1.11785	-3.27088	-4.05652	-4.89256	-4.47077
			13	108.079	107.025	107.995			13	-7.17364	-5.43545	-0.739171	-2.37687	-6.59756	-6.20187	-5.1816	-5.12015	-4.18131	-0.32635	4.0862	-1.69158	-4.47716	-6.053	-6.17656	0.700907	-3.19125	-4.42332	-5.72202	-5.29204
			14	109.169	108.073	108.777			14	-6.00207	-6.52631	0.922257	-3.90633	-4.65422	-6.83845	-5.76887	-4.2635	-3.33368	-0.895988	0.00778702	-3.18413	-6.26451	-5.86445	-5.59525	0.353367	-3.97357	-3.41993	-5.1407	-4.72301
S 4b				Group
				PBS+PBS							Poly(I:C)+PBS								IAV+PBS										PBS+IBV				Poly(I:C)+IBV						IAV+IBV
		Relative body mass [%] per day post infection	0	100	100	100	100	100	100	100	100	100	100	100	100	100	100	100	100	100	100	100	100	100	100	100	100	100	100	100	100	100	100	100	100	100	100	100	100	100	100	100	100	100
			1	98.324	98.9189	101.099	100	99.4536	97.2973	97.3958	100	99.4624	96.5909	98.3146	98.0645	98.4456	95.3368	98.4043	100	101.667	98.8571	97.0238	97.2973	100	99.2958	97.6303	98.125	98.8095	100	98.9071	96.8586	100	105.376	100.549	98.2143	97.7528	96.7532	100.559	100.599	98.7097	100	96.9849	96.5517	97.8947
			2	101.676	102.162	102.198	101.099	102.186	95.1351	96.3542	96.7391	102.688	97.1591	101.685	99.3548	99.4819	96.3731	97.3404	95.2632	102.778	101.714	97.619	98.6486	101.176	101.408	98.5782	100	99.4048	92.3077	89.6175	91.0995	90.1639	95.6989	96.1538	91.0714	91.573	86.3636	90.5028	96.4072	93.5484	89.4118	89.4472	94.2529	93.6842
			3	104.469	102.703	104.396	101.648	100.546	93.5135	96.875	95.6522	99.4624	96.5909	102.247	97.4194	98.9637	96.3731	97.3404	96.3158	102.778	102.857	97.0238	97.2973	100.588	101.408	94.3128	101.875	101.19	89.5604	89.071	95.8115	92.3497	97.3118	96.1538	90.4762	91.573	84.4156	91.6201	94.012	92.9032	83.5294	88.9447	93.6782	95.7895
			4	103.352	102.703	102.747	102.747	101.639	95.1351	96.3542	96.1957	98.9247	98.2955	102.247	98.0645	101.036	96.8912	96.8085	97.3684	100.556	102.286	99.4048	98.6486	102.941	102.113	95.7346	103.75	100	91.2088	89.071	100.524	97.2678	97.8495	97.8022	95.2381	92.6966	84.4156	94.9721	98.2036	94.8387	81.1765	91.4573	95.977	97.3684
			5	102.235	104.324	104.396	104.396	102.732	100.541	101.042	102.174	101.075	100	103.371	100.645	101.554	101.036	98.9362	98.4211	102.778	106.286	101.19	107.432	104.118	107.746	100	109.375	104.167	92.3077	91.2568	100.524	98.3607	95.6989	101.099	100	94.382	83.1169	97.2067	99.4012	98.7097	80	88.4422	95.4023	100
			6	105.028	108.108	104.945	101.648	101.093	98.9189	100	100.543	104.301	102.273	101.685	103.226	101.554	99.4819	102.128	99.4737	104.444	106.286	101.786	104.054	104.118	106.338	98.5782	104.375	104.762	90.6593	81.9672	95.288	96.7213	91.3978	93.4066	97.619	86.5169	78.5714	87.1508	97.006	89.0323	74.7059	82.4121	85.0575	92.6316
			7	105.587	107.568	107.143	109.341	104.372	98.3784	101.563	102.717	105.914	100	106.18	104.516	103.627	101.554	102.66	98.4211	106.111	110.286	104.167	106.757	107.647	106.338	103.318	108.125	108.333	91.7582	85.7923	100.524	99.4536	94.6237	100.549	97.619	93.8202	74.026	88.8268	100.599	93.5484		87.4372	87.931	95.2632
			8	105.587	105.946	106.593	107.143	104.918	101.622	102.604	104.891	105.914	101.705	110.112	105.806	108.29	101.554	102.128	97.8947	103.333	108.571	108.333	108.108	111.176	107.746	100	108.125	108.929	97.8022	91.2568	104.188	106.011	101.613	106.044	100.595	98.3146		98.8827	102.395	99.3548		92.9648	95.4023	98.4211
			9	105.587	105.946	106.044	106.593	107.65	102.703	103.646	105.435	104.301	101.136	107.865	104.516	105.699	102.591	104.787	99.4737	102.222	106.857	105.357	110.811	108.824	110.563	101.896	111.875	113.095	101.099	99.4536	105.236	106.011	103.763	103.846	102.381	100		101.117	104.79	102.581		95.9799	100	100
			10	108.38	109.189	108.791	106.044	108.743	103.784	103.125	109.783	110.215	106.25	110.112	107.742	107.772	106.736	104.787	102.632	102.778	112.571	107.738	115.541	108.824	116.197	100.948	111.25	110.714	103.297	105.464	106.283	108.197	104.839	105.495	107.738	102.809		105.587	110.18	107.742		102.01	102.874	106.842
			11	108.939	109.73	108.791	108.242	106.557	105.946	102.083	107.609	110.753	103.977	108.989	107.097	109.845	105.181	104.787	104.211	108.333	114.286	108.333	111.486	109.412	113.38	100.948	113.75	108.929	101.648	102.186	106.283	108.197	103.226	107.692	110.119	102.809		103.911	108.982	105.806		98.995	108.046	102.632
			12	109.497	111.351	108.791	110.44	106.011	104.324	104.688	105.978	111.828	105.682	110.112	109.677	112.953	103.627	104.787	102.632	106.111	113.143	110.714	114.189	115.882	112.676	103.791	115	116.071	104.396	103.825	107.33	109.836	106.989	112.637	109.524	107.303		103.352	107.186	106.452		99.4975	105.172	102.632
			13	107.263	109.73	108.242	108.242	107.104	105.946	107.292	107.609	108.602	105.682	112.921	111.613	110.881	106.736	106.383	100	107.222	110.286	109.524	114.189	113.529	113.38	107.109	115	113.095	106.593	104.372	110.995	113.661	104.839	109.89	108.929	106.18		105.587	110.778	109.677		98.995	106.322	104.211
			14	110.056	109.73	110.44	108.791	106.557	105.405	104.167	113.587	108.065	110.795	113.483	112.903	112.953	109.326	108.511	102.632	109.444	114.857	111.905	115.541	112.941	116.197	104.265	116.25	113.69	107.692	110.929	109.948	111.475	106.452	110.44	113.095	108.989		110.615	117.365	112.903		103.015	109.77	109.474
										Group
				PBS	Poly(I:C)	IAV				PBS+IBV				Poly(I:C)+IBV						IAV+IBV
		Average relative body mass [%] for control group per day post infection	0	100	100	100		Difference in relative body mass [%] to control group per day post infection	0	0	0	0	0	0	0	0	0	0	0	0	0	0	0	0	0
			1	98.9269	98.0774	98.8706			1	1.07307	-0.0198283	-2.06829	1.07307	7.29896	2.47207	0.136906	-0.324571	-1.32413	2.48128	1.72825	-0.160877	1.12945	-1.88563	-2.31883	-0.975818
			2	100.116	98.8527	99.6591			2	-7.80801	-10.4982	-9.01623	-9.95177	-3.15382	-2.6989	-7.78132	-7.27971	-12.4891	-8.34995	-3.25189	-6.11069	-10.2473	-10.2118	-5.40621	-5.97487
			3	100.593	98.0062	99.5647			3	-11.0325	-11.5219	-4.78147	-8.24326	-0.694323	-1.8523	-7.52996	-6.43312	-13.5906	-6.38604	-5.5527	-6.66145	-16.0353	-10.62	-5.88652	-3.7752
			4	100.668	98.5579	100.28			4	-9.45947	-11.5972	-0.144698	-3.4005	-0.708477	-0.755742	-3.31984	-5.86131	-14.1424	-3.58587	-2.07656	-5.44145	-19.1037	-8.82287	-4.30314	-2.91173
			5	102.809	101.099	104.151			5	-10.5015	-11.5524	-2.28567	-4.44858	-5.40007	-9.55831e-05	-1.099	-6.71697	-17.9821	-3.89229	-4.75013	-5.44165	-24.1513	-15.7091	-8.74903	-4.15132
			6	102.82	101.899	103.421			6	-12.1608	-20.853	-7.53222	-6.09887	-10.5012	-8.49246	-4.28	-15.3822	-23.3276	-14.7482	-6.41545	-14.3892	-28.7156	-21.0094	-18.364	-10.7899
			7	104.85	103.396	105.95			7	-13.0918	-19.0577	-4.32646	-5.39647	-8.77237	-2.84657	-5.77698	-9.5758	-29.3701	-14.5692	-5.35142	-12.4018		-18.513	-18.0192	-10.6871
			8	104.916	105.05	106.222			8	-7.11389	-13.6593	-0.727607	1.09484	-3.4372	0.993849	-4.45487	-6.7355		-6.16743	-3.82654	-6.86691		-13.2569	-10.8194	-7.80069
			9	105.453	104.541	107.097			9	-4.35377	-5.99912	-0.217071	0.558256	-0.777923	-0.69521	-2.16041	-4.54136		-3.42405	-2.30697	-4.51674		-11.1175	-7.09739	-7.09739
			10	106.865	107.925	108.919			10	-3.56847	-1.40069	-0.582448	1.33155	-3.08591	-2.43011	-0.186525	-5.11563		-2.33803	1.26041	-1.17729		-6.90918	-6.04567	-2.07712
			11	107.184	107.28	109.307			11	-5.53563	-4.99819	-0.901263	1.01274	-4.05386	0.412641	2.83938	-4.47068		-3.36905	-0.324752	-3.50034		-10.3118	-1.26081	-6.67521
			12	107.872	108.081	111.021			12	-3.47612	-4.04659	-0.541883	1.96434	-1.09142	4.55669	1.44314	-0.777299		-4.72871	-3.8354	-4.56942		-11.5235	-5.84862	-8.38945
			13	107.688	108.803	110.333			13	-1.09477	-3.31659	3.30659	5.97302	-3.9646	1.0868	0.125262	-2.62353		-3.21672	0.444956	-0.656068		-11.3385	-4.01165	-6.12296
			14	107.878	111.203	111.772			14	-0.185666	3.05099	2.06967	3.59744	-4.75135	-0.763406	1.89227	-2.2142		-0.588441	5.593	1.13096		-8.7572	-2.00216	-2.29859
S 4c				Group and mouse
				PBS+PBS																																					PBS+MRSA
		Relative body mass [%] per day post infection	0	100	100	100	100	100	100	100	100	100	100	100	100	100	100	100	100	100	100	100	100	100	100	100	100	100	100	100	100	100	100	100	100	100	100	100	100	100	100	100	100	100	100	100	100	100	100
			1	99.5199	99.2027	98.9963	99.7819	100.237	98.8871	101.198	94.6991	99.1642	99.6188	100.683	96.3983	100.084	88.7286	101.081	99.4481	100.207	99.3871	97.7515	97.225	98.3906	98.5707	96.3849	97.9464	96.2449	100.216	98.9352	104.324	76.1658	104.094	100	101.702	100.885	101.307	99.5968	97.0732	101.657	92.2964	86.6637	89.8036	89.7971	90.3352	90.7184	88.064	90.3118	91.5863
			2									100.478	100.496	101.125	95.8157	100.589	90.9722	102.843	99.2474	102.173	97.8784				98.5177	98.3871	96.3118	94.1358	98.0519	97.6043			105.263	102.395		101.327	118.301	100.403		99.4475							91.1813	92.539	91.4791
			3									98.7463	102.631	101.487	97.3517	101.22	95.7265	104.045	102.308	103.466	98.3027				97.2472	94.772	98.7008	92.4383	95.5628	98.3585			105.263	102.994		100	107.843	100.403		98.3425							96.1854	95.8797	97.2669
			4													101.515	98.8248	102.002	102.659	103.932	98.2555							91.3066	95.8333	99.024				106.587			109.804
			5													101.136	99.1453	100.12	103.261	101.655	97.5012							90.8436	95.671	98.0479				110.18			111.111
			6													102.188	102.297	104.325	106.673	103.259	98.4441							93.2613	96.3203	98.669				111.377			115.033
S 4d			Group and day post infection
			1			3			6
			PBS	poly(I:C)	IAV	PBS	poly(I:C)	IAV	PBS	poly(I:C)	IAV
		Lung TNF-α [pg/g] per mouse	91.17	80.91	59.61	26.03	46.01	25.69	112.9	113.48	147.38
			53.82	88.24	58.65	50.12	30.03	32.81	152.08	138.58	115.74
			64.97	84.43	81.54	33.37	34.58	30.57	111.46	90.41	110.28
					70.87			45.5			81.72
S 4e			Group and day post infection
			1			3			6
			PBS	poly(I:C)	IAV	PBS	poly(I:C)	IAV	PBS	poly(I:C)	IAV
		Lung IL-6 [pg/g] per mouse	1468.13	1111.09	970.39	34.1	48.7	28.59	596.75	561.48	1747.31
			533.71	1399.47	1250.16	78.67	25.8	50.07	1347.29	582.44	1192.24
			815.49	863.31	1295.36	74.59	27.06	20.57	796.76	358.3	1276.53
					1368.1			20.57			374.56
S 4f			Group and day post infection
			1			3			6
			PBS	poly(I:C)	IAV	PBS	poly(I:C)	IAV	PBS	poly(I:C)	IAV
		Lung IL-2 [pg/g] per mouse	39.5	1	23.36	35.97	28.57	10.72	40.05	34.12	10.19
			23.5	24.32	21.1	38.36	1	12.85	41.31	40.03	23.49
			27.82	22.83	22.21	40.85	26.96	8.89	47.86	27.19	30.89
					35.97			9.89			36.63
S 4g			Group and day post infection
			1			3			6
			PBS	poly(I:C)	IAV	PBS	poly(I:C)	IAV	PBS	poly(I:C)	IAV
		Plasma TNF-α [pg/ml] per mouse	4677.88	5031.44	7658.76	417.88	66.18	1282.98	72.49	37.53	77.28
			7138.69	5037.24	5960.44	251.69	93.87	336.68	53.83	28.79	67.09
			4194.56	7895.16	9417.93	487.79	166.49	122.97	40.93	22.39	40.23
			2508.14	5789.17	2375.79	109.29	145.22	49.01	105.45	44.75	151.87
			3350	3410.36	2651.75	97.19	157.82	109.78	147.69	43.64	125
			3492.12	8023.52	12104.8	109.53	228.94	393.65	122.3	32.16	49.94
			5589.29	3258.5	7781.2	263.29	318.61	263.54	34.67	40.59	34.29
			3009.37		10523.5	392.36		266.99	41.5		41.5
			3346.85			277.62		292.3	38.11		61.61
									25.85
S 4h			Group and day post infection
			1			3			6
			PBS	poly(I:C)	IAV	PBS	poly(I:C)	IAV	PBS	poly(I:C)	IAV
		Plasma IL-6 [pg/ml] per mouse	2077.25	592.73	60384.6	205.25	22.82	545.84	25.42	26.27	125.13
			9347.44	1127.73	4144.58	121.04	7.83	152.35	1	49.67	21.81
			4559.96	1245.9	4017.02	305.19	23.71	75.84	1	7.5	1
			2432.71	4117.95	1112.3	29.29	28.16	18.8	48.91	1	85.04
			1444.91	2347.45	1422.2	18.76	75.98	10.06	154.67	1	55.59
			4819.82	9092.04	6796.99	33.37	71.92	211.82	1	1	1
			5775.27	13882.1	7835	157.32	163.76	111.41	1	1	1
			4485.37		15125.2	222.7		128.1	1		1
			5034.1			199.88		58.22	1		1
S 4i			Group and day post infection
			1			3			6
			PBS	poly(I:C)	IAV	PBS	poly(I:C)	IAV	PBS	poly(I:C)	IAV
		Plasma IL-6 [pg/ml] per mouse	21.82	27.78	28.61	12.92	10.8	9.5	30.2	31.58	48.67
			38.13	21.43	26.7	22.14	1	15.02	33.46	40.49	46.76
			16.55	46.81	27.39	32.53	33.96	24.8	40.47	1	33.01
			36.78	52.83	29.16	26.99	65.7	15.99	72.48	56.56	78.35
			38.1	1	31.64	26.67	63.56	30.39	225.52	89.48	74.93
			26.24	62.41	93.98	30.17	78.18	90.39	144.42	73.57	72.87
			27.03	63	72.89	52.74	49.42	85.25	145.53	95.16	82.26
			62.89		102.29	84.94		92.76	83.59		72.29
			92.6			52.85		103.63	109.39		128.1
									50
S 3j			Group and day post infection
			1			3			6
			PBS	poly(I:C)	IAV	PBS	poly(I:C)	IAV	PBS	poly(I:C)	IAV
		Lung IBV titer [PFU/g log10] per mouse	4.47	4.34	4.43	4.43	4.27	4.2	4.11	4.18	4.13
			4.44	4.54	4.47	4.47	4.23	4.27	4.13	4.44	4.16
			4.47	4.44	4.46	4.26	4.23	4.26	4.09	3.99	4.11
					4.24			4.24			4.26
S 3k			Group and day post infection
			1			3			6
			PBS	poly(I:C)	IAV	PBS	poly(I:C)	IAV	PBS	poly(I:C)	IAV
		Lung MRSA titer [CFU/g log10] per mouse	5.01	5.21	8.16	0	2.06	3.62	0	0	5.87
			6.33	4.46	5.6	0	5.93	1.96	3.72	0	2.64
			5.68	4.67	5.41	3.07	2.36	2.47	0	0	5.2
			5.5	5.91	5.33	4.62		0	0	0	0
			5.15		5.35	0		2.09	0		0
			5.1			0		0	0
			5						0
[truncated: 139 more columns]

## Sheet: supp. figure 5
		Additional representativ exampls for histology of offspring’s lungs post-treatment/infection with Hematoxylin/Eosin (HE) staining. The width of each individual picture corresponds to 550 µm
		2wpp_IAV+MRSA_3dpi_1
		2wpp_IAV+MRSA_3dpi_2
		2wpp_IAV+MRSA_3dpi_3
		2wpp_IAV+PBS_1dpi_1
		2wpp_IAV+PBS_6dpi_1
		2wpp_PBS+MRSA_1dpi_1
		2wpp_PBS+MRSA_1dpi_2
		2wpp_PBS+PBS_1dpi_1
		2wpp_PBS+PBS_1dpi_2
		2wpp_PBS+PBS_6dpi_1
		6wpp_IAV+MRSA_1dpi_1
		6wpp_IAV+MRSA_1dpi_2
		6wpp_IAV+PBS_1dpi_1
		6wpp_PBS+MRSA_1dpi_1
		6wpp_PBS+MRSA_3dpi_1
		6wpp_PBS+PBS_1dpi_1

[truncated: 3 more sheets: supp. figure 6, supp. figure 7, supp. figure 8]
